# Supplementary material for: Conversion of Skeletal Society of Radiology annual meeting abstracts to publications in 2010–2015
Source: PeerJ. 2018 Oct 19;6:e5817. doi: 10.7717/peerj.5817 (PMC6197043; doi:10.7717/peerj.5817)
Supplement: Supplemental Information 1 — Original form response data from the point of submission to publication. The first tab contains the raw data before being verified by a second investigator. The finalized data is separated into tabs based on the year. [file peerj-06-5817-s001.xlsx]

## Sheet: Form Responses 1
Confirmed?	Timestamp	1. Presentation Title	2. Presentation Type	3. Did the presentation win any awards?	4. Presentation First Author's Name	5. Did the presentation reach publication?	6. Web link, Google Scholar link, PubMed ID?	7. Publication title?	8. Institution of publication's first author?	9. Date submitted to journal (Use 1st of the month if a day cannot be located)	10. Date accepted for publication (Use 1st of the month if a day cannot be located)	11. Publication Date in Print (Use 1st of the month if a day cannot be located)	12. Publication Date Online (Use 1st of the month if a day cannot be located)	13. Time to publication in months? (NUMBERS ONLY)	14. Name of journal of published study?	15. Impact Factor of journal of publication
Yes	2017-06-23 14:27:08	EVOLUTION OF TIBIAL TUNNEL CONTENTS AFTER ANTERIOR CRUCIATE LIGAMENT RECONSTRUCTION: A COMPUTED TOMOGRAPHY IMAGE ANALYSIS	Podium/Oral	No	Winalski CS	No
Yes	2017-06-23 14:55:29	THE COMPLEX MRI APPEARANCE OF SIMPLE BONE CYSTS	Podium/Oral	No	Morris JE	No
Yes	2017-06-23 15:13:43	IMAGING CHARACTERISTICS OF DEDIFFERENTIATED CHONDROSARCOMA	Podium/Oral	No	Mark Murphey	No
Yes	2017-06-23 15:19:47	IMAGING OF PERIPHERAL MULTIPLE AND/OR PLEXIFORM SCHWANNOMAS	Podium/Oral	No	AJ Song	No
Yes	2017-06-23 18:05:47	DIFFERENTIATION OF BONE NEOPLASMS FROM PROMINENT HEMATOPOIETIC BONE MARROW CHANGES: UTILITY OF T1 WEIGHTED IMAGES	Podium/Oral	No	H Ilaslan	No
Yes	2017-06-23 22:10:19	RAPIDLY PROGRESSIVE, ASEPTIC HIP ARTHROPATHY FOLLOWING INTRAARTICULAR STEROID AND ANESTHETIC ADMINISTRATION	Podium/Oral	No	AH Newberg	No
Yes	2017-06-24 00:24:34	EFFECT OF IODINATED AND GADOLINIUM BASED CONTRAST ON MICROBIAL GROWTH IN JOINT ASPIRATES	Podium/Oral	No	EA Bathala	No
Yes	2017-06-24 00:43:09	WORK IN PROGRESS: DUAL ENERGY CT USING TARGETED ITERATIVE RECONSTRUCTION TO REDUCE METAL ARTIFACT	Podium/Oral	No	PT Liu	No
Yes	2017-06-24 00:49:18	CURRENT STATUS OF MUSCULOSKELETAL RADIOLOGY FELLOWSHIPS IN THE UNITED STATES	Podium/Oral	No	Stacy E. Smith	No
Yes	2017-06-24 01:30:09	MODERN SPIN TO LOWER EXTREMITY ROTATIONAL ABNORMALITY	Podium/Oral	No	H Mulcahy	No
Yes	2017-06-24 01:59:07	DOES EXPERIENCE MATTER? COMPARATIVE ACCURACY OF DIAGNOSIS OF SUPERIOR LABRAL ANTERIOR POSTERIOR (SLAP) LESIONS OF THE GLENOID LABRUM ON MR ARTHROGRAPHY BY LEVEL OF TRAINING	Podium/Oral	No	JJ Pan	No
Yes	2017-06-24 02:05:12	IS MR ARTHROGRAPHY ACCURATE IN IDENTIFYING AN UNSTABLE SLAP TEAR?	Podium/Oral	No	RD Garza-Gongora	No
Yes	2017-06-24 02:07:44	MR ARTHROGRAPHIC FINDINGS IN GLENOID LABRAL TEARS: DO GADOLINIUM AND/OR FLUID NEED TO BE IDENTIFIED WITHIN THE LABRUM TO DIAGNOSE A TEAR?	Podium/Oral	No	JC Bertozzi	No
Yes	2017-06-24 02:11:57	EVALUATION OF MRI FEATURES PREDICTIVE OF SUPRASPINATUS SURGICAL TENDON QUALITY IN LARGE OR MASSIVE ROTATOR CUFF TEARS	Podium/Oral	No	D Davis	No
Yes	2017-06-24 02:16:33	SHOULDER GLENOID “DYSPLASIA”: IS GLENOID MORPHOLOGY RELATED TO WEIGHTLIFTING AT AN EARLY AGE?	Podium/Oral	No	WB Morrison	No
Yes	2017-06-29 00:45:12	PITFALL IN MR IMAGING IN ARTHRITIS OF THE HAND: METACARPAL HEAD PSEUDO-EROSIONS	Podium/Oral	No	LD Edmonds	No
Yes	2017-06-29 00:58:24	ACOUSTOELASTOGRAPHY OF THE ACHILLES TENDON: A PILOT STUDY EVALUATING A NEWNONINVASIVE ULTRASOUND TECHNIQUE TO DETERMINE THE TENSILE PROPERTIES OF THE ACHILLES TENDON IN BOTH THE NORMAL AND PATHOLOGIC STATES	Podium/Oral	No	HG Rosas	No
Yes	2017-07-03 15:03:57	MR EVALUATION OF ASYMPTOMATIC LATERAL ANKLE LIGAMENTS AND COMPARATIVE FINDINGS IN PATIENTS WITH CHRONIC LATERAL ANKLE INSTABILITY	Podium/Oral	No	DN Sandman	No
Yes	2017-07-03 15:27:34	IMAGING FINDINGS OF PATIENTS WITH GIANT CELL TUMOR AFTER TREATMENT WITH DENOSUMAB	Podium/Oral	No	M.E. Fenton	No
Yes	2017-07-04 00:37:52	DYNAMIC MRI OF THE ANTERIOR CRUCIATE LIGAMENT: A FEASIBILITY STUDY TO ASSESS THE UTILITY OF AN INFLATABLE ANTERIOR DRAWER DEVICE	Podium/Oral	No	C.P Shortt	No
Yes	2017-07-04 00:45:04	IMPORTANCE OF DOCUMENTING HIP PAIN RESPONSE TO LIDOCAINE INTRODUCED DURING ARTHROGRAPHY TO ORTHOPEDIC SURGICAL DECISION MAKING	Podium/Oral	No	R.R Snowden	No
Yes	2017-07-04 00:48:43	MORPHOLOGIC PATTERNS OF ACETABULAR LABRUM TEAR ON DIRECT MR ARTHROGRAPHY: CLASSIFICATION BASED ON LESION LOCATION, EXTENT, AND THERAPEUTIC IMPLICATION	Podium/Oral	No	AC Zoga	No
Yes	2017-07-04 01:13:54	THE SUBLABRAL FORAMEN AS A COMMUNICATING PATHWAY TO THE SUBSCAPULARIS RECESS	Podium/Oral	No	D Fitzpatrick	No
Yes	2017-07-04 11:24:48	ROTATOR CUFF CABLE POSITION AND CROSS SECTIONAL INVOLVEMENT OF CUFF TEARS AT MRI OF THE SHOULDER	Podium/Oral	No	J.D. Towers	No
Yes	2017-07-04 11:31:04	AGE, GENDER, AND ACTIVITY IN REFERRALS FROM A SINGLE SPORTS MEDICINE PRACTICE: IMPLICATIONS FOR CLINICAL AND MRI DIAGNOSIS OF SHOULDER ABNORMALITIES	Podium/Oral	No	J.D. Towers	No
Yes	2017-07-04 15:42:01	CARTILAGE DELAMINATION IN NATIVE KNEE CARTILAGE: HIGH PREVALENCE ON 3D SEQUENCES AT 3.0 TESLA	Podium/Oral	No	F.F. Souza	No
Yes	2017-07-04 15:43:45	TREATMENT OF CHRONIC LATERAL EPICONDYLOSIS USING HYPEROSMOLAR DEXTROSE SOLUTION: CAN ACOUSTOELASTOGRAPHY MONITOR TISSUE HEALING?	Podium/Oral	No	K.S Lee	No
Yes	2017-07-04 15:49:24	CORONAL, WB-STIR MR IMAGING IN SUSPECTED NON-ACCIDENTAL TRAUMA: DOES WB-STIR COMPLEMENT RADIOGRAPHIC BONE SURVEY IN ESTABLISHING AN INJURY PATTERN?	Podium/Oral	No	P.T. Evangelista	No
Yes	2017-07-04 15:52:33	Ultrasound Fusion - Guided MUSCULOSKELETAL BIOPSY VS. CT-GUIDED BIOPSY—OUR EARLY EXPERIENCE	Podium/Oral	No	H.A. Pinchcofsky	No
Yes	2017-07-04 17:28:02	CORTICAL DEFORMITY OF THE POSTEROLATERAL TIBIAL PLATEAU ASSOCIATED WITH ACL INJURY: A SIGN OF LATERAL MENISCUS TEAR	Podium/Oral	No	S. Mannava	No
Yes	2017-07-04 17:30:05	INJURY OF THE SOLEUS MUSCLE ORIGIN— MIMICKER OF POSTEROLATERAL CORNER INJURY IN ACL TEARS?	Podium/Oral	No	B.D. Petersen	No
Yes	2017-07-04 17:33:05	CONCORDANCE OF MRI WITH CLINICAL PERONEAL AND TIBIAL NERVE INJURY IN MULTI-LIGAMENTOUS KNEE INJURIES	Podium/Oral	No	R.E Walker	No
Yes	2017-07-04 17:40:07	PREVALENCE OF INTRAFORAMINAL VERTEBRAL ARTERY LOOPS	Podium/Oral	No	B. Petersen	No	http://www.thespinejournalonline.com/article/S1529-9430(10)00718-7/fulltext			This may not be real
Yes	2017-07-04 17:50:52	DEVELOPMENT OF AN ONLINE TEACHING RESOURCE BASED ON THE SOCIETY OFSKELETALRADIOLOGY’SMUSCULOSKELETAL RADIOLOGY CURRICULUM UTILIZING OPEN ACCESS WEB MATERIAL	Poster	No	R.G. Lambert	No
Yes	2017-07-04 17:55:08	SONOGRAPHIC ANATOMY OF THE FIRST METATARSOPHALANGEAL JOINT WITH MRI CORRELATION	Poster	No	B. Mathieu	No
Yes	2017-07-04 17:56:16	EPOSTERS: PUSHING THE ENVELOPE	Poster	No	K.L. Schreibman	No
Yes	2017-07-04 18:03:51	MOTORCYCLE INJURIES: RADIOLOGIC EVALUATION FROM HEAD TO FOOT	Poster	No	S.E. Smith	No
Yes	2017-07-04 18:07:08	SOFT TISSUE ENHANCEMENT PATTERNS ON INDIRECT 3T MR ARTHROGRAPHY OF THE HIP	Poster	No	J.T. Bencardino	No
Yes	2017-07-04 20:51:08	"NOT JUST KNEES"—A REVIEW OF PIGMENTED VILLONODULAR SYNOVITIS (PVNS) IN VARIOUS JOINTS	Poster	No	A. Wong	No
Yes	2017-07-04 20:58:53	EVALUATION OF OCCULT WRIST FRACTURES BY A SINGLE PLANE MRI PROTOCOL	Poster	No	H. Okanobo	No
Yes	2017-07-04 21:01:41	ULTRASOUND IN EARLY RHEUMATOID ARTHRITIS. HOW TO PERFORM A HAND AND WRIST ULTRASOUND EXAMINATION AND COMMON IMAGING FINDINGS	Poster	No	A. Rahal	No
Yes	2017-07-04 21:05:13	SHOULDER GLENOID VERSION ON CT SCAN. USING A PLANE AXIAL TO THE SCAPULA IS CRITICAL FOR A PRECISE MEASUREMENT	Poster	No	A. Rahal	No
Yes	2017-07-04 21:08:09	BONE MARROW RECONVERSION AND BODY MASS INDEX: IS THERE A RELATIONSHIP?	Poster	No	M. Dugar	No
Yes	2017-07-05 10:05:37	KYPHOPLASTY BALLOON COMPARISON: A CADAVER-BASED ASSESSMENT OF THE INFLATION CHARACTERI S T I C S AND PERFORMANCE OF CLINICALLY AVAILABLE INFLATABLE BONE TAMPS	Poster	No	D.P. Beall	No
Yes	2017-07-05 12:26:17	ASSOCIATION OF ABNORMAL MRI MARROW SIGNAL WITH PAIN INSUBJECTS FROM THE OAI STUDY WITH RADIOGRAPHIC KNEE OSTEOARTHRITIS	Poster	No	M.J. Jennewein	No
Yes	2017-07-05 12:32:42	POWERED BONE ACCESS SYSTEM FACILITATES FASTER VERTEBROPLASTY PROCEDURES	Poster	No	D.P. Beall	No
Yes	2017-07-05 12:34:41	PREVALENCE AND ASSOCIATED RISK FACTORS FOR SUBCHONDRAL STRESS-RELATED LESIONS OF THE KNEE. AN MRI-BASED RETROSPECTIVE STUDY	Poster	No	A.J. Wyse	No
Yes	2017-07-05 13:08:10	Assessment of fellowship trainee clinical competency and growth with an objective standardized clinical examination within the musculoskeletal fellowship program: initial experience	Podium/Oral	Yes	Glen Gaviola	No
Yes	2017-07-05 13:10:04	Effective and efficient reporting: is there a “best” way?	Podium/Oral	No	Gabrielle Konin	No
Yes	2017-07-05 13:11:43	Imaging of intraosseous craniofacial hemangioma with pathologic correlation	Podium/Oral	No	Chikaodili Logie	No
Yes	2017-07-05 13:14:01	Phosphaturic mesenchymal tumors: imaging features of a rare entity with clinicopathologic correlation	Podium/Oral	No	Meredith Hayes	No
Yes	2017-07-05 13:17:51	Peripheral nerve sheath tumors: preliminary experience with functional and metabolic MR techniques	Podium/Oral	No	Laura Fayad	No
Yes	2017-07-05 13:19:23	“Power Driver” oncontrol bone biopsy device, initial experience and comparison with manual biopsy devices	Podium/Oral	No	Roger Han	No
Yes	2017-07-05 13:33:34	Magnetic resonance imaging findings of adverse reactions to metallic debris (ARMD) of Metal-on-Metal total hip replacements	Podium/Oral	Yes	Jonelle Petscavage	No
Yes	2017-07-05 13:35:44	Slipped capital femoral epiphysis treated with percutaneous in situ pinning: correlation of long term clinical outcome and MR imaging features of femoroacetabular impingement	Podium/Oral	No	Lawrence White	No
Yes	2017-07-05 13:47:04	Hip rotator cuff pathology in a sports medicine/orthopedic surgery practice: treatment options and outcomes	Podium/Oral	No	William Whetsell	No
Yes	2017-07-06 11:45:32	Anterior cruciate ligament mucoid degeneration: a 10 year population study	Podium/Oral	No	Jeffery Brody	No
Yes	2017-07-06 11:52:26	Medial femoral condyle edema in ACL tears—injury to the medial meniscal femoral ligament	Podium/Oral	No	Lee Katz	No
Yes	2017-07-06 11:59:00	Retrospective review of bleeding complications following arthrography	Podium/Oral	No	Trenton Roth	No
Yes	2017-07-06 12:01:44	The naked screw sign: utility for diagnosis of rotator cuff and labral repair failure	Podium/Oral	No	Juan Narvaez	No
Yes	2017-07-06 12:04:17	Conventional MRI evaluation of adhesive capsulitis: new perspectives	Podium/Oral	No	Hilary Umans	No
Yes	2017-07-06 12:08:27	Utility of three (old and new) MR imaging criteria to differentiate anatomic variants from slap tears	Podium/Oral	No	Nathan Linstrom	No
Yes	2017-07-06 12:13:56	Extravasation of contrast below the inferior glenohumeral ligament: is this a reliable sign for HAGL?	Podium/Oral	No	F.F Souza	No
Yes	2017-07-06 14:32:37	Radially-oriented MPR MRI evaluation of cartilage defects: a feasibility study with surgical correlation	Podium/Oral	No	Michael Matchette	No
Yes	2017-07-06 14:36:39	Single energy post-processing technique for bone marrow imaging on CT	Podium/Oral	No	Joshua Polster	No
Yes	2017-07-07 12:00:33	Metal artifact reduction with dual-energy CT monoenergetic simulation	Podium/Oral	No	Robert Kennedy	No
Yes	2017-07-07 12:28:05	Contrast-enhanced subtraction MR imaging of musculoskeletal masses: indications for optimal use	Podium/Oral	No	Kevin McLean	No
Yes	2017-07-07 12:33:05	MR patterns of pregnancy related bone marrow edema syndrome of the hip	Podium/Oral	No	Radha Ekbote	No
Yes	2017-07-07 12:38:16	Odontoid fractures and CPPD arthropathy: fracture risk and characterization	Podium/Oral	No	Josh Tice	No
Yes	2017-07-07 12:50:58	Diagnostic accuracy of two dimensional and three dimensional sequences utilizing both 3.0 T and 1.5 T MRI systems in detecting cartilage lesions of the wrist	Poster	No	Humberto Rosas	No
Yes	2017-07-07 12:54:08	Chondroblastoma of the temporal bone: review of imaging findings with pathologic correlation	Poster	No	Meredith Hayes	No
Yes	2017-07-07 13:02:54	Interim results from an investigational device exemption trial evaluating the osseofix spinal implant for treatment of vertebral compression fractures	Poster	No	Douglas Beall	No
Yes	2017-07-07 13:07:37	Bayes and bones: the utility of bayes factors for musculoskeletal imaging	Poster	No	Jonelle Petscavage	No
Yes	2017-07-07 13:21:46	Anatomic variants of the vertebral column: a pictorial review	Poster	No	William Astor	No
Yes	2017-07-07 13:37:24	Challenges in the diagnosis and treatment of osteoid osteomas	Poster	No	Ernest Rudman	No
Yes	2017-07-07 13:40:05	Neurogenic pelvic pain and denervation syndromes: differential diagnosis with emphasis on cross sectional imaging	Poster	No	Holly Delaney	No
Yes	2017-07-07 14:09:25	Classification of rotator cuff tears based on tear pattern using MR imaging	Poster	No	Soterios Gyftopoulos	No
Yes	2017-07-10 09:06:00	The semimembranosus tendon: an often forgotten culprit in medial knee pain	Poster	No	Ernest Rudman	No
Yes	2017-07-10 09:07:24	Chronic impingement syndromes of the lower extremity: advanced imaging features of important causes of chronic joint pain	Poster	No	Rachel Tenenbein	No
Yes	2017-07-10 09:12:46	MRI imaging characteristics of chronic inflammatory demyelinating polyneuropathy (CIDP)	Poster	No	Scott Paulsen	No
Yes	2017-07-10 09:16:15	Metal artifact reduction using a monoenergetic dual energy ct technique	Poster	Yes	Naveen Subhas	No
Yes	2017-07-10 09:17:56	Myofascial imaging findings in sickle cell disease	Poster	No	Holly Delaney	No
Yes	2017-07-10 09:20:43	Radiologic and arthroscopic correlation of internal derangement of the knee	Poster	No	Nehal Shah	No
Yes	2017-07-10 09:32:39	Triceps anatomy, tears, and terminology	Poster	No	Robert Boutin	No
Yes	2017-07-10 09:35:14	Prefemoral fat pad impingement syndrome—a review	Poster	No	Manickam Kumaravel	No
Yes	2017-07-10 09:37:06	Posterior hip pain—the unusual suspects!	Poster	No	Manickam Kumaravel	No
Yes	2017-07-10 10:05:10	Data driven design of a new fourth year MSK elective	Podium/Oral	No	Donald Flemming	No
Yes	2017-07-10 10:06:47	Utilization practices and current awareness of non traditional imaging technologies in MSK radiologywhat we need to know in order to stay ahead of the growing turf wars in imaging and where are we headed	Podium/Oral	No	Stacy Smith	No
Yes	2017-07-10 10:14:17	Novel CT metal artifact reduction prototype for evaluation of shoulder arthroplasties: preliminary results	Podium/Oral	No	Naveen Subhas	No
Yes	2017-07-10 10:26:24	Utility of postcontrast subtraction MR imaging in the evaluation of periprosthetic pseudotumor in patients with metal-on-metal hip prostheses	Podium/Oral	No	Tara Otto	No
Yes	2017-07-10 10:31:40	Pre-operative evaluation of patients undergoing knee articular cartilage defect repair: MRI 3D thickness maps derived from a validated, automated segmentation platform - initial results	Podium/Oral	No	Eric Brandser	No
Yes	2017-07-10 10:55:13	Abnormalities of the quadriceps continuation on MRI: differentiating pathologic from age related findings	Podium/Oral	No	Hilary Umans	No
Yes	2017-07-10 10:57:48	Radiographic diagnosis of transient lateral patellar dislocation: what have we been missing?	Podium/Oral	No	Liem Mansfield	No
Yes	2017-07-10 11:11:03	Rapidly progressive osteoarthritis: a review of clinical and imaging features in 23 patients	Podium/Oral	No	George Ganson	No
Yes	2017-07-10 11:18:02	Anatomic variations of femoral nerves on high resolution 3 T magnetic resonance neurography and their relation to abnormal nerve and muscle imaging findings	Podium/Oral	No	Michael Aro	No
Yes	2017-07-10 11:28:31	Displaced axillary flap tears of the inferior glenoid labrum at MR arthrography of the shoulder	Podium/Oral	No	Lawrence White	No
Yes	2017-07-10 12:11:16	Dens-basion relationships: new observations in the elderly	Podium/Oral	No	Richard Daffner	No
Yes	2017-07-10 12:12:36	Morphology of endplate cement extravasation can predict adjacent level fracture in osteoporotic patients undergoing vertebroplasty and kyphoplasty	Podium/Oral	No	Mary Kristin Jesse	No
Yes	2017-07-10 12:19:32	Magnetic resonance imaging-guided percutaneous biopsy of occult musculoskeletal lesions: initial assessment of feasibility, safety, and diagnostic yield	Podium/Oral	No	Abhijit Datir	No
Yes	2017-07-10 13:00:08	Imaging of osteoblastoma of the appendicular skeleton with pathologic correlation	Podium/Oral	No	Lien Senchak	No
Yes	2017-07-10 13:09:37	Subpubic cartilaginous cyst: an uncommon lesion with a highly characteristic imaging appearance	Podium/Oral	No	Mark Kransdorf	No
Yes	2017-07-10 13:15:15	Imaging characteristics of musculoskeletal echinococcus disease	Podium/Oral	No	Pramod Mambalam	No
Yes	2017-07-10 15:15:24	Effect of wrist positioning on visualization of the triangular fibrocartilage with magnetic resonance imaging	Podium/Oral	No	Heman Dave	No
Yes	2017-07-10 15:18:05	ANALYSIS OF ON-CALL RADIOLOGY RESIDENT MUSCULOSKELETAL MISSES AND CLINICAL IMPACT	Podium/Oral	No	Luke Scalcione	No
Yes	2017-07-10 15:22:09	VARIATION OF PATIENT RADIATION EXPOSURE DURING COMMONLY PERFORMED FLUOROSCOPICALLY GUIDED MUSCULOSKELETAL SPINE INJECTIONS	Podium/Oral	No	Stuart Cohen	No
Yes	2017-07-11 13:41:52	MRI MORPHOLOGICAL AND QUANTITATIVE APPEARANCE OF ENGINEERED ALLOGRAFT FOR KNEE CHONDRAL REPAIR AT THREE, SIX AND NINE MONTHS: INITIAL RESULTS WITH CLINICAL CORRELATION ON NINE PATIENTS USING 3D FS FSE, 2D FS FSE, 2D FSEIR AND SEVEN ECHO T2 MAPS AT 1.5 T	Podium/Oral	No	Joshua Farber	No
Yes	2017-07-11 13:46:53	CORRELATION BETWEEN SHOULDER MRI AND ARTHROSCOPY: DOES THE TIME INTERVAL BETWEEN THE PRE-OPERATIVE MRI AND ARTHROSCOPY MATTER?	Podium/Oral	No	Douglas Adolphson	No
Yes	2017-07-11 13:48:22	MRI DIAGNOSIS OF GLENOID LABRAL TEAR USING THE BICEPS LABRAL OBLIQUE (BLO) SEQUENCE	Podium/Oral	No	Hilary Umans	No
Yes	2017-07-11 13:53:30	ACROMIAL EPIPHYSIOLYSIS: A PREVIOUSLY UNRECOGNIZED CAUSE OF SUPERIOR SHOULDER PAIN IN THE YOUNG THROWING ATHLETE	Podium/Oral	No	Johannes Roedl	No
Yes	2017-07-11 13:56:10	COMPARISON OF NEW CT METAL ARTIFACT REDUCTION TECHNIQUE TO FILTERED BACK PROJECTION FOR EVALUATION OF SHOULDER ARTHROPLASTIES: A PROSPECTIVE STUDY	Podium/Oral	No	Naveen Subhas	No
Yes	2017-07-11 13:57:14	EXTRAVASATION OF CONTRAST AT THE ULNAR ASPECT OF THE WRIST AS DISPLAYED ON MR ARTHROGRAMS IS A COMMON PATTERN OF JOINT DECOMPRESSION AFTER RADIOCARPAL INJECTION	Podium/Oral	No	Douglas Goodwin	No
Yes	2017-07-11 14:01:15	MRI MENISCAL TEAR MORPHOLOGY SURVEY: MSK RADIOLOGIST NOMENCLATURE AND POTENTIAL FOR IMPLEMENTATION OF A VALIDATED STANDARD	Podium/Oral	No	Robert Ward	No
Yes	2017-07-11 14:11:49	THE INFLUENCE OF MENISCOFEMORAL LIGAMENTS ON THE PREVALENCE OF LATERAL MENISCUS POSTERIOR HORN TEARS IN THE SETTING OF ACL INJURY	Podium/Oral	No	Ryan Harvey	No
Yes	2017-07-11 14:14:57	POSTERIOR OBLIQUE LIGAMENT: A PITFALL FOR POSTERIOR HORN MEDIAL MENISCAL TEARS ON MAGNETIC RESONANCE IMAGING (MRI) OF THE KNEE IN PATIENTS WITH MEDIAL COLLATERAL LIGAMENT INJURY?	Podium/Oral	No	Troy Storey	No
Yes	2017-07-11 14:16:10	PREMATURE KNEE OSTEOARTHRITIS IN OBESE PATIENTS-DEEP MEDIAL COLLATERAL LIGAMENT FAILURE IS A PRIMARY CAUSE	Podium/Oral	No	Paul Weatherall	No
Yes	2017-07-11 14:19:27	PEERING INTO THE BLACK HOLE: COMPARING SINGLE AND DUAL ENERGY CT SCANNING PARAMETERS TO OPTIMIZE VISUALIZATION INSIDE THE FEMORAL COMPONENT OF ATOTAL KNEE PROSTHESIS	Podium/Oral	No	Ken Schreibman	No
Yes	2017-07-11 14:26:32	HIP LABRAL TEARS AT MR ARTHROGRAPHY: CAN WE PREDICT WHICH TEARS NECESSITATE SURGICAL INTERVENTION?	Podium/Oral	No	Donna Blankenbaker	No
Yes	2017-07-11 14:31:14	THE SOFT TISSUE CAM LESION: CAUSE OR EFFECT?	Podium/Oral	No	Joshua Polster	No
Yes	2017-07-11 14:37:10	ACETABULAR VERSION MEASUREMENTS IN NATIVE HIPS: COMPARISON BETWEEN MRI AND 2D CT	Podium/Oral	No	Kavitha Yaddanapudi	No
Yes	2017-07-11 14:53:55	METAL-ON-METAL TOTAL HIP ARTHROPLASTY: CORRELATION OF MRI FINDINGS WITH HIP ASPIRATION AND SERUM METAL ION LEVELS	Podium/Oral	No	Michael Brooks	No
Yes	2017-07-11 14:55:38	16S RIBOSOMAL RNA BACTERIAL TESTING OF MUSCULOSKELETAL IMAGE-GUIDED PROCEDURE SAMPLES: REFERRING PHYSICIAN UTILIZATION AND INITIAL EXPERIENCE	Podium/Oral	No	Michael Tuite	No
Yes	2017-07-11 14:59:48	PLATELET-RICH PLASMA INJECTION FOR PATELLAR TENDINOPATHY: IMAGING AND CLINICAL OUTCOMES IN ATHLETES AT 1-YEAR FOLLOW-UP	Podium/Oral	No	William Peterson II	No
Yes	2017-07-11 15:08:49	3D MORPHOLOGIC ASSESSMENT OF NORMAL AND ABNORMAL SI JOINTS AND THE POTENTIAL IMPLICATIONS IN THE DEVELOPMENT OF PAIN SYNDROME	Podium/Oral	No	Mary Kristen Jesse	No
Yes	2017-07-11 15:13:18	HOW OFTEN AND IN WHICH CASES IS FINE NEEDLE ASPIRATION SUPERIOR TO CORE NEEDLE BIOPSY IN IMAGE-GUIDED SAMPLING OF MUSCULOSKELETAL LESIONS? A 2 YEAR RETROSPECTIVE EVALUATION OF ONE INSTITUTION’S EXPERIENCE WITH 271 LESIONS	Podium/Oral	No	Chris Chung	No
Yes	2017-07-11 15:32:31	THE “WHOOPS” LESION: MR IMAGING OF INCOMPLETELY EXCISED SOFT TISSUE SARCOMAS	Podium/Oral	No	Lawrence White	No
Yes	2017-07-11 15:35:44	IMAGE BASED PREDICTION OF TREATMENT RESPONSE AND DISEASE COURSE IN EXTREMITY SOFT TISSUE SARCOMA	Podium/Oral	No	Meera Raghavan	No
Yes	2017-07-12 09:26:56	IMAGING OF CRANIOFACIAL OSSIFYING FIBROMA WITH PATHOLOGIC CORRELATION	Podium/Oral	No	Kristopher Foreman	No
Yes	2017-07-12 09:30:22	IMAGING OF DERMATOFIBROSARCOMA PROTUBERANS WITH PATHOLOGIC CORRELATION	Podium/Oral	No	Mark Murphey	No
Yes	2017-07-12 09:33:58	THE ROLE OF INTRAVENOUS GADOLINIUM IN DIAGNOSIS OF METATARSOPHALANGEAL JOINT PLANTAR PLATE AND CAPSULAR TEARS	Podium/Oral	No	Hilary Umans	No
Yes	2017-07-12 09:46:40	ASSESSMENT OF THE SHEATH FLUID VOLUME AROUND POSTERIOR TIBIALIS TENDON BY MAGNETIC RESONANCE IMAGING AND CORRELATION TO CLINICAL SYMPTOMS	Podium/Oral	No	Elie Harmouche	No
Yes	2017-07-12 09:48:51	PERIOSTEAL ENTRAPMENT IN SALTER-HARRIS INJURIES: TOO MUCH ON THE PLATE	Podium/Oral	No	Brendan Doherty	No
Yes	2017-07-12 10:26:09	ULTRASOUND-GUIDED TREATMENT FOR REFRACTORY PLAN TAR FASCIOPATHY: A RANDOMIZED CONTROLLED PILOT STUDY OF PLATELET-RICH PLASMA VERSUS STANDARD OF CARE CORTICOSTEROID INJECTIONS	Podium/Oral	No	Kenneth Lee	No
Yes	2017-07-12 10:29:53	FLUOROSCOPIC GUIDED SACROILIAC JOINT INJECTIONS - COMPARISON OF INTRA-ARTICULAR AND PERI-ARTICULAR INJECTIONS ON IMMEDIATE AND SHORT-TERM PAIN RELIEF	Podium/Oral	No	Nicholas C. Nacey	No
Yes	2017-07-12 10:39:14	MAGNETIC RESONANCE IMAGING DIAGNOSTIC PERFORMANCE AND INTEROBSERVER VARIABILITY IN SINUS TARSI SYNDROME	Podium/Oral	No	Abhijit Datir	No
Yes	2017-07-12 10:51:03	CORRELATION OF FLUID ALONG THE LATERAL ROOTS OF THE INFERIOR EXTENSOR RETINACULUM WITH EXTENSOR DIGITORUM LONGUS TENDON	Podium/Oral	No	Chimere Mba-Jonas	No
Yes	2017-07-12 11:03:24	MUSCULOSKELETAL RADIOLOGY RESIDENCY CORE AND ADVANCED ELECTIVES: A NEEDS ASSESSMENT	Podium/Oral	No	Corrie M. Yablon	No
Yes	2017-07-12 11:10:39	MAGNETIC RESONANCE IMAGING (MRI) IN THE DIAGNOSIS AND MANAGEMENT OF INTERNAL DERANGEMENT OF THE KNEE: DEVELOPMENT OFAN EVIDENCE BASED PREDICTION MODEL	Podium/Oral	No	Naveen Subhas	No
Yes	2017-07-12 11:29:24	MASS-LIKE STRUCTURE IN THE INTERCONDYLAR NOTCH: “PSEUDOLESION” OR A SENTINEL LESION?	Podium/Oral	No	Tetyana Gorbachova	No
Yes	2017-07-12 11:46:04	DIAGNOSTIC ACCURACY OF NAF PET-MRI IN DIFFERENTIATING BONE METASTASES FROM BENIGN BONE LESIONS IN METASTATIC PROSTATE CANCER	Podium/Oral	No	Taylor J. Stone	No
Yes	2017-07-13 09:47:57	BEST PRACTICES: ARE PRE-CONTRAST T1 FAT SUPPRESSION SEQUENCES NECESSARY IN MUSCULOSKELETAL RADIOLOGY CLINICAL IMAGING?	Podium/Oral	No	Carol L. Andrews	No
Yes	2017-07-13 09:50:03	IMAGING OFMUSCULOSKELETAL EXTRAPLEURAL SOLTARY FIBROUS TUMORWITH PATHOLOGIC CORRELATION	Podium/Oral	No	Matthew Minn	No
Yes	2017-07-13 09:52:19	IMAGING FEATURES OF SYNOVIAL HEMANGIOMA	Podium/Oral	No	Cristy N. Gustas	No
Yes	2017-07-13 09:54:19	IMAGING OF DIFFUSE TYPE GIANT CELLTUMOR OF TENDON SHEATH WITH PATHOLOGIC CORRELATION	Podium/Oral	No	Lien Senchak	No
Yes	2017-07-13 09:55:33	IMAGING FEATURES OF SYNOVIAL CHONDROMATOSIS VERSUS CPPD DISEASE OF THE TEMPOROMANDIBULAR JOINT WITH PATHOLOGIC CORRELATION	Podium/Oral	No	Mark Murphey	No
Yes	2017-07-13 09:57:52	DISPLACEMENT PATTERNS OF FULL THICKNESS TEARS OF ROTATOR CUFF TENDONS	Podium/Oral	No	Lawrence White	No
Yes	2017-07-13 10:02:35	LOCALIZING THE CENTER OF SMALL ROTATOR CUFF TEARS: USE OF MR LANDMARKS AND THE DISTANCE FROM THE BICEPS TENDON	Podium/Oral	No	Michael J Tuite	No
Yes	2017-07-13 10:21:43	SHOULDER JOINT FLUID DISTRIBUTION IN ADHESIVE CAPSULITIS	Podium/Oral	No	Hilary Umans	No
Yes	2017-07-13 10:25:07	“SONOARTHROGRAPHY” OF THE HI P LABRUM: ULTRASOUND EVALUATION OF THE ANTEROSUPERIOR ACETABULAR LABRUM FOLLOWING JOINT DISTENSION WITH MR ARTHROGRAPHIC CORRELATION.	Podium/Oral	No	Taylor Stone	No
Yes	2017-07-13 10:27:25	HIP MR ARTHROGRAPHY: ARE WE UNDERDIAGNOSING SYNOVITIS AND LAXITY PRE-OPERATIVELY?	Podium/Oral	No	Geoffrey Riley	No
Yes	2017-07-13 10:51:19	VARIABILITY IN HIP IMAGING PROTOCOLS: A COMPARISON OF 107 DIFFERENT MR FACILITIES	Podium/Oral	No	Matt Proctor	No
Yes	2017-07-13 11:01:35	QUANTITATIVE AND QUALITATIVE COMPARISON OF 3.0T VERSUS 1.5T WARP IMAGING OF HIP PROSTHESES	Podium/Oral	No	Lauren M. Ladd	No
Yes	2017-07-13 11:34:34	ANATOMIC VARIANTS OF THE PROXIMAL LATERAL FEMORAL CORTEX THAT MIMIC PREFRACTURE FINDINGS OF ATYPICAL FEMORAL FRACTURES ON CONVENTIONAL RADIOGRAPHS	Podium/Oral	No	Troy H. Maetani	No
Yes	2017-07-13 11:38:21	MRARTHROGRAPHYOF THE HIP: COMPARISONOF IDEAL-SPGR VOLUME SEQUENCE TO STANDARD MR SEQUENCES IN THE DETECTION AND CHARACTERIZATION OF ACETABULAR LABRALTEARS.	Podium/Oral	No	Jarrod Dale	Yes	http://pubs.rsna.org/doi/full/10.1148/radiol.11110001	MR Arthrography of the Hip: Comparison of IDEAL-SPGR Volume Sequence to Standard MR Sequences in the Detection and Grading of Cartilage Lesions	Department of Radiology, University of Wisconsin School of Medicine and Public Health	2011-01-01	2011-06-22	2011-12-01	2011-09-07	0	SKELETAL RADIOLOGY	1.913
Yes	2017-07-13 11:42:09	SUPRASCAPULAR ANDSPINOGLENOIDNOTCH PARALABRAL CYSTS AND THEIR ASSOCIATION WITH SUPRASCAPULAR NERVE ENTRAPMENT	Podium/Oral	No	Jon Malone	No
Yes	2017-07-13 11:43:34	‘ENHANCEMENT’ OF THE CRITICAL ZONE OF THE ROTATOR CUFF ON T1 POST-ARTHROGRAPHIC IMAGES: MARKER FOR TENDINOSIS AND FALSE POSITIVE SIGN FOR ARTICULAR SURFACE TEARS	Podium/Oral	No	Alex Maderazo	No
Yes	2017-07-13 11:48:32	SHEAR-WAVE ULTRASOUND ELASTOGRAPHY EVALUATION OF THE SUPRASPINATUS TENDON	Podium/Oral	No	Stephanie Hou	No
Yes	2017-07-13 11:49:49	SONOGRAPHIC EVALUATION OF THE DISTAL BICEPS TENDON: ACCURACY AND PITFALLS IN THE DIAGNOSIS OF PARTIAL THICKNESS TEARS	Podium/Oral	No	Daniel Siegal	No
Yes	2017-07-13 12:03:41	18F-FDG PET/CT AS AN INDICATOR OF SURVIVAL IN BONE PRIMARY EWING SARCOMA	Podium/Oral	No	Usama Salem	No
Yes	2017-07-13 12:06:44	ENHANCED DETECTION OF CT-OCCULT BONE MARROW LESIONS IN THE LUMBAR SPINE USING TRABECULAR SUPPRESSION	Podium/Oral	No	Joshua M. Polster	No
Yes	2017-07-13 12:09:29	MYXOFIBROSARCOMA: IMAGING APPEARANCE AT PRESENTATION AND PATTERNS OF LOCAL FAILURE	Podium/Oral	No	Corey Daniels	No
Yes	2017-07-13 12:14:36	ON-SITE ULTRASOUND EVALUATION OF HYPER-ACUTE LOWER EXTREMITY MUSCLE INJURIES IN PROFESSIONAL FOOTBALL PLAYERS: PRELIMINARY EXPERIENCE	Podium/Oral	No	Richard E. A. Walker	No
	2017-06-24 01:02:11	ULTRASOUND CHANGES SEEN IN THE COMMON EXTENSOR TENDON DURING HYPEROSMOLAR DEXTROSE (PROLOTHERAPY) TREATMENT FOR CHRONIC LATERAL EPICONDYLOSIS	Podium/Oral	No	BR Runyan	Unclear	https://www.ncbi.nlm.nih.gov/pmc/articles/PMC3700532/
	2017-06-29 00:23:24	PATTERN OF SIGNAL CHANGES IN ADHESIVE CAPSULITIS ON FAT-SUPPRESSED T2 WEIGHTED MRI	Podium/Oral	No	JM Polster	Unclear	http://www.ajronline.org/doi/abs/10.2214/AJR.10.4683
	2017-06-29 00:37:10	WRIST MRI IN EVALUATING PATIENTS FOLLOWING AGGRESSIVE TREATMENT OF EARLY RHEUMATOID ARTHRITIS	Podium/Oral	No	K motamedi	Unclear	https://www.ncbi.nlm.nih.gov/pmc/articles/PMC4482777/pdf/nihms669004.pdf
	2017-07-03 15:15:59	BENEFITS OF LOW KVP CT ARTHROGRAPHY TECHNIQUE: A CADAVER STUDY	Podium/Oral	No	N Subhas	Unclear	https://www.ncbi.nlm.nih.gov/pubmed/20419450
	2017-07-03 17:57:38	PATTERNS OF MR SIGNAL IN DOUBLE BUNDLE A N T E R I O R C R U C I AT E L I G A M E N T RECONSTRUCTION GRAFTS BEFORE, DURING, AND AFTERTHE NEOLIGAMENTIZATION PERIOD	Podium/Oral	No	CA Britton	Unclear
	2017-07-04 00:55:03	MASSIVE RESORPTION OF FEMORAL HEAD: AN UNCOMMON COMPLICATION AFTER ACETABULAR FRACTURE	Podium/Oral	No	K Badillo	Unclear	https://www.ncbi.nlm.nih.gov/pubmed/27582313
	2017-07-04 11:22:29	THE USE OF ANGLED OBLIQUE SAGITTAL IMAGES TO FACILITATE THE DIAGNOSIS OF SMALL ANTERIOR SUPRASPINATUS TEARS	Podium/Oral	No	S.L. Woodward	Unclear	http://www.sciencedirect.com/science/article/pii/S1064968912000128
	2017-07-04 11:42:30	IMAGING CHARACTERISTICS OF PERINEURIOMA	Podium/Oral	No	J.S. Salesky	Unclear	https://www.ncbi.nlm.nih.gov/pubmed/22024296 https://www.ncbi.nlm.nih.gov/pubmed/22024295
	2017-07-04 17:37:38	MORPHOLOGICAL ANALYSIS OF THE PATELLOFEMORAL REGION ON MR I : ASSOCIATION WITH PATELLAR DISLOCATION	Podium/Oral	No	S.A. Ali	Unclear	http://www.ajronline.org/doi/abs/10.2214/AJR.09.3008
	2017-07-04 17:43:58	MINIMALLY INVASIVE SPINE INTERVENTIONS USING DYNA CT	Podium/Oral	No	A.S. Reddy	Unclear	http://www.painphysicianjournal.com/current/pdf?article=MTMxMA%3D%3D&journal=53
	2017-07-04 20:42:14	MUSCLE SCAR AFTER INDIRECT HAMSTRING INJURY: DOES IT CORRELATE WITH INITIAL INJURY EDEMA VOLUME?	Poster	No	K.M Davidson	Unclear	https://www.ncbi.nlm.nih.gov/pubmed/23059864
	2017-07-05 09:54:36	AUTOMATED ATLAS-BASED STANDARDIZED QUANTIFICATION OF CARTILAGE THICKNESS MAPS: DATA FROM THE OSTEOARTHRITIS INITIATIVE	Poster	No	J.M Farber	Unclear	https://www.ncbi.nlm.nih.gov/pubmed/?term=Farber+JM+totterman+S
	2017-07-08 01:34:36	Soterios Gyftopoulos,	Poster	No	Avneesh Chhabra	Unclear	https://www.ncbi.nlm.nih.gov/pubmed/24210321
	2017-07-10 11:45:59	Flexor carpi radialis tendinopathy and its association with scapho-trapezio-trapezoid and first carpometacarpal osteoarthritis	Podium/Oral	No	Andrew Palisch	Unclear	https://www.ncbi.nlm.nih.gov/pubmed/16570175
	2017-07-10 15:26:43	USING LEAN PRINCIPLES TO IMPROVE RADIOGRAPHIC QUALITYAT THE BUSY ORTHOPEDIC IMAGING CLINIC	Podium/Oral	No	Steven Baccei	Unclear	https://www.ncbi.nlm.nih.gov/pubmed/25842022
	2017-07-12 09:43:03	CLINICAL IMPACT OF DECT ON PATIENT CARE FOR GOUTYARTHRITIS	Podium/Oral	No	Jacob Hodge	Unclear	https://www.ncbi.nlm.nih.gov/pubmed/24671771 https://www.ncbi.nlm.nih.gov/pubmed/21926378
	2017-07-12 11:41:20	EARLY BONE CURVATURE CHANGES OF THE KNEE DETECTED ON MRI CAN PREDICT OA PROGRESSION: DATA FROM THE OAI	Podium/Oral	No	Joshua M. Farber	Unclear	https://www.ncbi.nlm.nih.gov/pubmed/26376884
	2017-06-23 14:42:23	PREDICTION OF PATIENT OUTCOME AFTER PARTIAL MENISECTOMY USING CLINICAL VARIABLES, RADIOGRAPHS AND MR IMAGING	Podium/Oral	No	Arthur A. De Smet	Yes	http://pubs.rsna.org/doi/abs/10.1148/radiol.11101392	Arthroscopic Partial Meniscectomy: MR Imaging for Prediction of Outcome in Middle-Aged and Elderly Patients	University of Wisconsin Hospital, Clinical Science Center	2010-07-12	2010-12-02	2011-04-01	2011-02-17	9	Radiology	7.648
	2017-06-23 14:48:27	ANTERIOR CRUCIATE LIGAMENT RECONSTRUCTION USING BIOABSORBABLE CROSS-PINS: MR IMAGING FINDINGS AT FOLLOW-UP EXAMINATION	Podium/Oral	No	Lawrence M. White	Yes	http://pubs.rsna.org/doi/abs/10.1148/radiol.09091119	Anterior Cruciate Ligament Reconstruction by Using Bioabsorbable Femoral Cross Pins: MR Imaging Findings at Follow-up and Comparison with Clinical Findings	Mount Sinai Hospital and University Health Network, University of Toronto, Toronto, Ontario, Canada	2009-06-23	2009-10-29	2010-04-01	2010-04-01	1	Radiology	7.648
	2017-06-23 15:33:53	SCLEROSING VARIANT OF WELL DIFFERENTIATED LIPOSARCOMA: IMAGING FEATURES	Podium/Oral	No	Joshua Yellin	Yes	https://www.ncbi.nlm.nih.gov/pubmed/23789670	Sclerosing variant of well-differentiated liposarcoma: relative prevalence and spectrum of CT and MRI features	Department of Radiology, Mayo Clinic	2012-06-22	2012-10-16	2013-07-01	2013-07-01	31	AMERICAN JOURNAL OF ROENTGENOLOGY	3.105
	2017-06-23 18:24:12	**HIGH PREVALENCE OF PELVIC AND HIP MRI FINDINGS IN ASYMPTOMATIC COLLEGIATE AND PROFESSIONAL HOCKEY PLAYERS	Podium/Oral	No	Timothy J Mosher	Yes	https://www.ncbi.nlm.nih.gov/pubmed/?term=HIGH+PREVALENCE+OF+PELVIC+AND+HIP+MRI+FINDINGS+IN+ASYMPTOMATIC+COLLEGIATE+AND+PROFESSIONAL+HOCKEY+PLAYERS	High prevalence of pelvic and hip magnetic resonance imaging findings in asymptomatic collegiate and professional hockey players.	Pennsylvania State Milton S. Hershey Medical Center			2011-04-01	2011-01-13		The American Journal of Sports Medicine	6.255
	2017-06-23 22:00:53	INTRA-ARTICULAR HIP INJECTION: PAIN RELIEF CORRELATED WITH RADIOLOGIC SEVERITY OF OSTEOARTHRITIS	Podium/Oral	No	Devon A. Klein	Yes	https://www.ncbi.nlm.nih.gov/pubmed/?term=Intra-articular+hip+injection%3A+does+pain+relief+correlate+with+radiographic+severity+of+osteoarthritis%3F	Intra-articular hip injection: does pain relief correlate with radiographic severity of osteoarthritis?	Department of Orthopaedic Surgery, North Shore LIJ Lenox Hill Hospital, New York, NY	2010-11-15	2011-01-25	2011-11-01	2011-02-18	10	Skeletal Radiology	1.913
	2017-06-23 22:46:33	**Unexplained "massive osteolysis of femoral head" (MOFH) after acetabular fracture: occurrence and suggested patho-etiology.	Podium/Oral	No	Gwy Suk Seo	Yes	https://www.ncbi.nlm.nih.gov/pubmed/?term=UNEXPLAINED+MASSIVE+OSTEOLYSIS+Mooney+SA	Unexplained "massive osteolysis of femoral head" (MOFH) after acetabular fracture: occurrence and suggested patho-etiology.	University of Rochester, Rochester, New York, USA.			2017-06-01	2016-08-31		ACTA RADIOLOGICA	1.751
	2017-06-23 23:22:55	**ACCURACY IN THE USE OF ACETABULAR CARTILAGE LOW SIGNAL INTERMEDIATE WEIGHTED SEQUENCE LINE IN DIAGNOSING CARTILAGE DELAMINATION IN PATIENTS WITH FEMOROACETABULAR IMPINGEMENT	Podium/Oral	No	SR Naspinsky	Yes	https://www.ncbi.nlm.nih.gov/pubmed/?term=FEMOROACETABULAR+IMPINGEMENT+Bernard+S.%2C	Femoroacetabular impingement: screening and definitive imaging.	Department of Radiology, Penn State Hershey Medical Center			2010-10-01	2010-10-01		SEMINARS IN ROENTGENOLOGY	0.936
	2017-06-23 23:36:58	SUBTROCHANTERIC FEMORAL FRACTURES IN PATIENTS ON LONG-TERM ALENDRONATE THERAPY: IMAGING FEATURES	Podium/Oral	No	Sarah Shock Chan	Yes	https://www.ncbi.nlm.nih.gov/pubmed/?term=Subtrochanteric+Femoral+Fractures+in+Patients+Receiving+Long-Term+Alendronate+Therapy%3A+Imaging+Features	Subtrochanteric femoral fractures in patients receiving long-term alendronate therapy: imaging features.	Department of Radiology, New York University Hospital for Joint Diseases	2009-09-06	2009-11-11	2010-06-01	2010-06-01	0	AMERICAN JOURNAL OF ROENTGENOLOGY	3.105
	2017-06-24 00:02:33	INJECTABLE CORTICOSTEROID PREPARATIONS: AN EMBOLIC RISK ASSESSMENT BY STATIC AND DYNAMIC MICROSCOPIC ANALYSIS	Podium/Oral	No	Peter MacMahon	Yes	https://www.ncbi.nlm.nih.gov/pubmed/21940803	Injectable corticosteroid preparations: an embolic risk assessment by static and dynamic microscopic analysis	Department of Radiology, Mater Misericordiae University Hospital	2011-01-09	2011-02-09	2011-11-01	2011-09-22	10	AMERICAN JOURNAL OF NEURORADIOLOGY	3.888
	2017-06-24 00:28:57	**COMPARISON OF 3D VERSUS 2D FAST SPIN ECHO IMAGING FOR EVALUATION OF ARTICULAR CARTILAGE IN THE KNEE ON A 3 TESLA SYSTEM	Podium/Oral	No	Hicham Moukaddam	Yes	https://www.ncbi.nlm.nih.gov/pubmed/?term=COMPARISON+OF+3D+VERSUS+2D+FAST+SPIN+ECHO+IMAGING+FOR+EVALUATION+OF+ARTICULAR+CARTILAGE+IN+THE+KNEE+ON+A+3+TESLA+SYSTEM	Comparison of 3D vs. 2D fast spin echo imaging for evaluation of articular cartilage in the knee on a 3T system scientific research.	Department of Orthopedics and Rehabilitation, Yale University School of Medicine			2012-07-01	2011-06-17		EUROPEAN JOURNAL OF RADIOLOGY	2.507
	2017-06-24 00:33:32	COMPARISON OF 3D ISOTROPIC RESOLUTION FAST SPIN-ECHO MR IMAGING WITH CONVENTIONAL 2D MR IMAGING OF KNEE LIGAMENTS AND MENISCI AT 3 T	Podium/Oral	No	Naveen Subhas	Yes	https://www.ncbi.nlm.nih.gov/pubmed/?term=3D+ISOTROPIC+RESOLUTION+FAST+Subhas+N	MRI of the knee ligaments and menisci: comparison of isotropic-resolution 3D and conventional 2D fast spin-echo sequences at 3 T.	Cleveland Clinic Imaging Institute	2010-08-27	2010-12-15	2011-08-01	2011-08-01	8	AMERICAN JOURNAL OF ROENTGENOLOGY	3.105
	2017-06-24 01:10:12	POSTEROMEDIAL ELBOW IMPINGEMENT IN OVERHAND THROWING ATHLETES: MRI FINDINGS WITH ARTHROSCOPIC CORRELATION	Podium/Oral	No	Adam Zoga	Yes	https://www.ncbi.nlm.nih.gov/pubmed/21873020	Posteromedial elbow impingement: magnetic resonance imaging findings in overhead throwing athletes and results of arthroscopic treatment.	Rothman Institute Orthopaedics, Thomas Jefferson University	2011-01-07	2011-06-06	2011-10-01	2011-08-29	15	ARTHROSCOPY-THE JOURNAL OF ARTHROSCOPIC AND RELATED SURGERY	4.567
	2017-06-24 01:19:41	**PELVIC FLUID IN MALE PATIENTS ON MR, IS THERE A THRESHOLD AT WHICH IT MAY BE PHYSIOLOGIC?	Podium/Oral	No	Jefferson Balin	Yes	https://www.ncbi.nlm.nih.gov/pubmed/24943255	Isolated pelvic fluid in males on outpatient magnetic resonance imaging examinations: differences in incidence based on age.	Department of Radiology and Medical Imaging, University of Virginia Health System			2014-11-01	2014-11-01		JOURNAL OF COMPUTER ASSISTED TOMOGRAPHY	1.659
	2017-06-24 01:52:07	POST-PROCEDURE PAIN FOLLOWING DIRECT MR ARTHROGRAPHY	Podium/Oral	No	Joseph C. Giaconi	Yes	https://www.ncbi.nlm.nih.gov/pubmed/?term=DIRECT+MR+ARTHROGRAPHY++Giaconi	Morbidity of direct MR arthrography.	Department of Radiology, University of California	2010-06-10	2010-08-26	2011-04-01	2011-04-01	13	AMERICAN JOURNAL OF ROENTGENOLOGY	3.105
	2017-06-29 00:30:13	DUAL ENERGY COMPUTED TOMOGRAPHY (DECT) FOR EVALUATION OF GOUT	Podium/Oral	No	Katrina Glazebrook	Yes	https://www.ncbi.nlm.nih.gov/pubmed/24671771	Dual-energy CT for the diagnosis of gout: an accuracy and diagnostic yield study	Division of Rheumatology, Department of Internal Medicine, Mayo Clinic	2013-12-18	2014-03-01	2014-03-25	2015-06-01	48	ANNALS OF THE RHEUMATIC DISEASES	10.7
	2017-06-29 00:43:22	*SYNOVITIS MRI SCREENING: UTILITYAND PRACTICALITY IN PATIENT MANAGEMENT	Podium/Oral	No	T Stephens	Yes	https://www.ncbi.nlm.nih.gov/pubmed/?term=Synovitis+Stephens+T	Contrast-enhanced magnetic resonance imaging positively impacts the management of some patients with rheumatoid arthritis or suspected RA	Department of Radiology, University of Virginia, Charlottesville			2012-01-01	2012-01-01		JCR-JOURNAL OF CLINICAL RHEUMATOLOGY	1.494
	2017-06-29 00:49:36	*CT EVALUATION OF PATIENTS WITH POEMS SYNDROME	Podium/Oral	No	P Frohnert	Yes	https://www.ncbi.nlm.nih.gov/pubmed/25253619	Computed tomography assessment of bone lesions in patients with POEMS syndrome.	Mayo Clinic			2015-02-01	2014-09-25		EUROPEAN RADIOLOGY	4.277
	2017-06-29 00:54:12	ASSESSMENT OF SCAPHOID VIABILITY WITH DELAYED GADOLINIUM ENHANCED MR IMAGING: WHAT CRITERIA ARE USEFUL PREDICTORS OF AVASCULAR NECROSIS?	Podium/Oral	No	DT Wang	Yes	https://www.ncbi.nlm.nih.gov/pubmed/20858790	Assessment of scaphoid viability with MRI: a reassessment of findings on unenhanced MR images.	Department of Radiology, University of Virginia, Charlottesville, VA	2009-12-08	2010-03-05	2010-10-01	2010-10-01	0	AMERICAN JOURNAL OF ROENTGENOLOGY	3.105
	2017-06-29 01:01:51	ULTRASOUND-GUIDED PERCUTANEOUS NEEDLE TENOTOMY FOR TREATMENT OF CHRONIC TENDINOSIS	Podium/Oral	No	Jon Jacobson	Yes	https://www.ncbi.nlm.nih.gov/pubmed/19710216	Sonographically Guided PercutaneousNeedle Tenotomy for the Treatment ofChronic Tendinosis	Department of Orthopedic Surgery, University of Michigan MedSport	2009-03-04	2009-04-14	2009-09-01	2009-09-01	0	JOURNAL OF ULTRASOUND IN MEDICINE	1.922
	2017-06-29 01:08:42	CONTRAST-ENHANCED MRI AS A TOOL FOR GUIDING TREATMENT DECISIONS AND PROGNOSTICATION IN DIABETIC PEDAL OSTEOMYELITIS	Podium/Oral	No	Jennifer Demertzis	Yes	https://www.ncbi.nlm.nih.gov/pubmed/?term=DIABETIC+PEDAL+OSTEOMYELITIS+Baker+J	Diabetic musculoskeletal complications and their imaging mimics.	Mallinckrodt Institute of Radiology, Musculoskeletal Section, Washington University School of Medicine	2012-04-05	2012-06-18	2012-11-01	2012-11-01	27	RADIOGRAPHICS	3.95
	2017-07-03 15:07:38	*THE DELTOID LIGAMENT: NOT AN INNOCENT BYSTANDER IN LATERAL ANKLE INSTABILITY	Podium/Oral	No	R Hastings	Yes	https://www.ncbi.nlm.nih.gov/pubmed/?term=Crim+JR+Deltoid	Deltoid ligament abnormalities in chronic lateral ankle instability	University of Utah, Radiology and Orthopaedics			2011-09-01	2011-09-01		FOOT & ANKLE INTERNATIONAL	2.022
	2017-07-03 15:11:10	THE SPRING RECESS OF THE ANTERIOR SUBTALAR JOINT	Podium/Oral	No	K Desai	Yes	https://www.ncbi.nlm.nih.gov/pubmed/21512083	The spring ligament recess of the talocalcaneonavicular joint: depiction on MR images with cadaveric and histologic correlation	Department of Radiology, NYU Hospital for Joint Diseases	2010-06-15	2010-10-12	2011-05-01	2011-05-01	7	AMERICAN JOURNAL OF ROENTGENOLOGY	3.105
	2017-07-03 15:23:36	FUNCTION OF THE LIGAMENTUM TERES FEMORIS BASED ON AN EVALUATION IN AN ANATOMIC MODEL	Podium/Oral	No	D.P. Beall	Yes	https://www.ncbi.nlm.nih.gov/pubmed/24908256	Function of the ligamentum teres in limiting hip rotation: a cadaveric study.	Hip Preservation Center, Baylor University Medical Center at Dallas	2013-09-02	2014-04-07	2014-09-01	2014-06-05	25	ARTHROSCOPY-THE JOURNAL OF ARTHROSCOPIC AND RELATED SURGERY	4.567
	2017-07-03 15:33:29	*CORRELATION OF BONE MARROW EDEMA VOLUMES WITHIN THE TIBIOFEMORAL JOINT AND MENISCAL PATHOLOGY IN THE CLINICAL SETTING OF ACUTE ANTERIOR CRUCIATE LIGAMENT TEAR	Podium/Oral	No	BU Casagranda	Yes	https://www.ncbi.nlm.nih.gov/pubmed/24002525	Relationship between bone bruise volume and the presence of meniscal tears in acute anterior cruciate ligament rupture	Department of Orthopaedic Surgery, University of Pittsburgh			2014-09-22	2013-09-04		KNEE SURGERY SPORTS TRAUMATOLOGY ARTHROSCOPY	3.284
	2017-07-03 17:50:59	SHORT-TERM CLINICAL SIGNIFICANCE OF OSTEOCHONDRAL FRACTURES IN PATIENTS WITH ACUTE ANTERIOR CRUCIATE LIGAMENT TEARS	Podium/Oral	No	R Kijowski	Yes	https://www.ncbi.nlm.nih.gov/pubmed/?term=Mcguine+T+Baer+G	Short-term clinical importance of osseous injuries diagnosed at MR imaging in patients with anterior cruciate ligament tear	Department of Radiology and Orthopedic Surgery, University of Wisconsin School of Medicine and Public Health	2011-10-11	2012-01-08	2012-08-01	2012-06-12	10	RADIOLOGY	7.648
	2017-07-03 18:00:36	*MRI OF BROKEN BIOABSORBABLE CROSSPIN F I X AT I O N I N H A M S T R I N G GR A F T RECONSTRUCTIONOF THE ANTERIOR CRUCIATE LIGAMENT	Podium/Oral	No	H.R. Umans	Yes	https://www.ncbi.nlm.nih.gov/pubmed/?term=BIOABSORBABLE+CROSSPIN+Bakhru+P	MRI of broken bioabsorbable crosspin fixation in hamstring graft reconstruction of the anterior cruciate ligament	Department of Radiology Jacobi Medical Center			2011-06-01	2010-12-01		SKELETAL RADIOLOGY	1.913
	2017-07-04 00:40:52	FOVEA ALTA ON MR IMAGING: IS IT A MARKER OF HIP DYSPLASIA IN THE YOUNG ADULT?	Podium/Oral	No	J Mayo	Yes	https://www.ncbi.nlm.nih.gov/pubmed/?term=FOVEA+ALTA+ON+MR+IMAGING%3A+IS+IT+A+MARKER+OF+HIP+DYSPLASIA+IN+THE+YOUNG+ADULT%3F	Fovea alta on MR images: is it a marker of hip dysplasia in young adults	Department of Radiology, New York University Hospital for Joint Diseases	2011-11-06	2012-01-10	2012-10-01	2012-10-01	10	AMERICAN JOURNAL OF ROENTGENOLOGY	3.105
	2017-07-04 00:50:58	MRARTHROGRAPHIC APPEARANCEOF THE POSTOPERATIVE ACETABULAR LABRUM	Podium/Oral	No	DG Blankenbaker	Yes	https://www.ncbi.nlm.nih.gov/pubmed/?term=MRARTHROGRAPHIC+APPEARANCEOF+THE+POSTOPERATIVE+ACETABULAR+LABRUM	MR arthrographic appearance of the postoperative acetabular labrum in patients with suspected recurrent labral tears.	Department of Radiology, University of Wisconsin School of Medicine and Public Health	2011-02-08	2011-05-11	2011-12-01	2011-12-01	2	AMERICAN JOURNAL OF ROENTGENOLOGY	3.105
	2017-07-04 00:57:40	*AN 18-YEAR REVIEWOF SPORTS GROIN INJURIES IN THE ELITE HOCKEY PLAYER: CLINICAL PRESENTATION, NEW DIAGNOSTIC IMAGING, TREATMENT, AND RESULTS	Podium/Oral	No	A Mascia	Yes	https://www.ncbi.nlm.nih.gov/pubmed/?term=AN+18-YEAR+REVIEWOF+SPORTS+GROIN+INJURIES+IN+THE+ELITE+HOCKEY+PLAYER%3A+CLINICAL+PRESENTATION%2C+NEW+DIAGNOSTIC+IMAGING%2C+TREATMENT%2C+AND+RESULTS	An 18-year review of sports groin injuries in the elite hockey player: clinical presentation, new diagnostic imaging, treatment, and results	Montreal General Hospital, McGill University Health Centre			2008-05-01	2007-05-01	0	CLINICAL JOURNAL OF SPORT MEDICINE	2.544
	2017-07-04 00:59:44	*POSTERIOR HORN MEDIAL MENISCAL ROOT TEAR: THE PREQUEL	Podium/Oral	No	HR Umans	Yes	https://www.ncbi.nlm.nih.gov/pubmed/?term=POSTERIOR+HORN+MEDIAL+MENISCAL+ROOT+TEAR%3A+THE+PREQUEL	POSTERIOR HORN MEDIAL MENISCAL ROOT TEAR: THE PREQUEL	Albert Einstein College of Medicine			2014-06-01	2014-02-15		SKELETAL RADIOLOGY	1.913
	2017-07-04 01:01:59	*VACUUM PHENOMENON IN THE KNEE AT 3T: MR APPEARANCE IS MORE SUBTLE THAN YOU MIGHT THINK—DON’T GET SUCKED IN!	Podium/Oral	No	FA Sakamoto	Yes	https://www.ncbi.nlm.nih.gov/pubmed/?term=VACUUM+PHENOMENON+Sakamoto+FA	Vacuum phenomenon: prevalence and appearance in the knee with 3 T magnetic resonance imaging.	Imaging Institute, A21, Cleveland Clinic			2011-10-01	2011-05-01		SKELETAL RADIOLOGY	1.913
	2017-07-04 01:04:01	ACCURACY OFMRI FOR DIAGNOSING MENISCAL TEARS IN OLDER PATIENTS	Podium/Oral	No	N Subhas	Yes	https://www.ncbi.nlm.nih.gov/pubmed/?term=ACCURACY+OFMRI+FOR+DIAGNOSING+MENISCAL+TEARS+IN+OLDER+PATIENTS	Accuracy of MRI in the diagnosis of meniscal tears in older patients	Imaging Institute, Cleveland Clinic	2011-05-11	2011-10-25	2012-06-01	2012-06-01	7	AMERICAN JOURNAL OF ROENTGENOLOGY	3.105
	2017-07-04 01:06:16	VERIFICATION BIAS: AN UNDER-RECOGNIZED SOURCE OF ERROR IN ASSESSING THE EFFICACY OF MRI OF THE MENISCI	Podium/Oral	No	M.L. Richardson	Yes	https://www.ncbi.nlm.nih.gov/pubmed/?term=VERIFICATION+BIAS%3A+AN+UNDER-RECOGNIZED+SOURCE+OF+ERROR+IN+ASSESSING+THE+EFFICACY+OF+MRI+OF+THE+MENISCI	Verification bias: an under-recognized source of error in assessing the efficacy of MRI of the meniscii.	Department of Radiology, University of Washington School of Medicine	2011-05-21	2011-06-15	2011-08-19	2011-08-19	3	ACADEMIC RADIOLOGY	2.057
	2017-07-04 01:10:06	JUVENILE OSTEOCHONDRITIS DISSECANS (JOCD): IS IT A GROWTH DISTURBANCE OF THE SECONDARY PHYSIS OF THE EPIPHYSIS?	Podium/Oral	No	T Laor	Yes	https://www.ncbi.nlm.nih.gov/pubmed/23096188	Juvenile osteochondritis dissecans: is it a growth disturbance of the secondary physis of the epiphysis?	Department of Radiology, Cincinnati Children's Hospital Medical Center	2011-10-14	2012-06-05	2012-12-01	2012-12-01	15	MERICAN JOURNAL OF ROENTGENOLOGY	3.105
	2017-07-04 01:12:20	FOCAL PERIPHYSEAL EDEMA (FOPE) : A POTENTIALLY PAINFUL MANIFESTATION OF PHYSEAL FUSION?	Podium/Oral	No	A.M. Zbojniewicz	Yes	https://www.ncbi.nlm.nih.gov/pubmed/?term=FOCAL+PERIPHYSEAL+EDEMA+(FOPE)+%3A+A+POTENTIALLY+PAINFUL+MANIFESTATION+OF+PHYSEAL+FUSION%3F	Focal Periphyseal Edema (FOPE) zone on MRI of the adolescent knee: a potentially painful manifestation of physiologic physeal fusion?	Department of Radiology, Cincinnati Children's Hospital Medical Center	2010-12-03	2011-03-05	2011-10-01	2011-10-01	0	AMERICAN JOURNAL OF ROENTGENOLOGY	3.105
	2017-07-04 11:28:49	*RELATIONSHIP BETWEEN SHOULDER INJURY AND HUMERAL TORSION IN PROFESSIONAL BASEBALL PITCHERS	Podium/Oral	No	Joshua Polster	Yes	https://www.ncbi.nlm.nih.gov/pubmed/23788680	Relationship between humeral torsion and injury in professional baseball pitchers.	Imaging Institute, Cleveland Clinic			2013-09-01	2013-06-20		AMERICAN JOURNAL OF SPORTS MEDICINE	6.255
	2017-07-04 11:33:53	ARTHROPLASTY OF THE HAND: RADIOGRAPHIC OUTCOMES OF PYROLYTIC CARBON PIPANDMCP JOINT REPLACEMENTS	Podium/Oral	No	J.M. Petscavage	Yes	https://www.ncbi.nlm.nih.gov/pubmed/?term=ARTHROPLASTY+OF+THE+HAND%3A+RADIOGRAPHIC+OUTCOMES+OF+PYROLYTIC+CARBON+PIPANDMCP+JOINT+REPLACEMENTS	Arthroplasty of the hand: radiographic outcomes of pyrolytic carbon proximal interphalangeal and metacarpophalangeal joint replacements.	Department of Radiology, Penn State Hershey Medical Center	2010-09-28	4/18/0001	2011-11-30	2011-11-01	1	AMERICAN JOURNAL OF ROENTGENOLOGY	3.105
	2017-07-04 11:36:30	ATYPICAL PRESENTATIONS OF LIPOMA ARBORESCENS	Podium/Oral	No	B.M Howe	Yes	https://www.ncbi.nlm.nih.gov/pubmed/?term=ATYPICAL+PRESENTATIONS+OF+LIPOMA+ARBORESCENS	Lipoma arborescens: comparison of typical and atypical disease presentations.	Department of Radiology, Mayo Clinic	2013-03-18	2013-07-01	2013-12-01	2013-08-19	28	CLINICAL RADIOLOGY	2.141
	2017-07-04 11:45:42	*metaphyseal and diaphyseal CHONDROBLASTOMA	Podium/Oral	No	J. Jelinek	Yes	https://www.ncbi.nlm.nih.gov/pubmed/21773875	Metaphyseal and diaphyseal chondroblastomas.	Department of Orthopaedics and Rehabilitation, State University of New York Downstate Medical Center			2011-12-01	2011-07-20		SKELETAL RADIOLOGY	1.913
	2017-07-04 11:48:54	CHARACTERIZATION OF SYNOVIAL SARCOMA MATRIX	Podium/Oral	No	B.W. Wilkerson	Yes	https://www.ncbi.nlm.nih.gov/pubmed/?term=wilkerson+BW	Characterization of synovial sarcoma calcification.	Department of Radiology, University of Utah Health Sciences Center	2011-06-08	2012-04-05	2012-12-01	2012-12-01	13	AMERICAN JOURNAL OF ROENTGENOLOGY	3.105
	2017-07-04 12:20:34	FAST DIXON-BASED WHOLE BODY MRI: SENSITIVITY AND SPECIFICITY IN COMPARISON WITH BONE SCAN	Podium/Oral	No	C.M. Costelloe	Yes	https://www.ncbi.nlm.nih.gov/pubmed/21990095	Fast Dixon whole-body MRI for detecting distant cancer metastasis: a preliminary clinical study.	Department of Diagnostic Radiology, University of Texas MD Anderson Cancer Center	2011-03-18	2011-08-15	2012-02-01	2011-10-11	5	JOURNAL OF MAGNETIC RESONANCE IMAGING	3.35
	2017-07-04 15:36:40	*EXTRAMEDULLARY HEMATOPOIESIS: IMAGING FEATURES	Podium/Oral	No	A.W. Ginzel	Yes	https://www.ncbi.nlm.nih.gov/pubmed/?term=EXTRAMEDULLARY+HEMATOPOIESIS+ginzel	Mass-like extramedullary hematopoiesis: imaging features.	Synergy Radiology Associates			2012-08-01	2011-11-20		SKELETAL RADIOLOGY	1.913
	2017-07-04 15:39:47	HIGH RESOLUTION 3T MR NEUROGRAPHY IN SCIATIC NEUROPATHY	Podium/Oral	No	A Chhabra	Yes	https://www.ncbi.nlm.nih.gov/pubmed/22451573	3-T high-resolution MR neurography of sciatic neuropathy.	Russell H. Morgan Department of Radiology and Radiological Science, The Johns Hopkins Hospital	2011-05-13	2011-08-15	2012-04-01	2012-04-01	5	AMERICAN JOURNAL OF ROENTGENOLOGY	3.105
	2017-07-04 15:46:16	THE CLINICAL UTILITY OF DUAL ENERGY CT IN TOPHACEOUS GOUT	Podium/Oral	No	M.A. Desai	Yes	https://www.ncbi.nlm.nih.gov/pubmed/?term=THE+CLINICAL+UTILITY+OF+DUAL+ENERGY+CT+IN+TOPHACEOUS+GOUT	Clinical utility of dual-energy CT for evaluation of tophaceous gout.	Department of Radiology, Mayo Clinic	2011-02-03	2011-05-23	2011-09-01	2011-09-01	2	RADIOGRAPHICS	3.95
	2017-07-04 17:48:42	THE BASIC SCIENCE AND CLINICAL APPLICATIONS OF PLATELET-RICH PLASMA THERAPY: WHY SHOULD RADIOLOGISTS CARE?	Poster	No	K.S. Lee	Yes	https://www.ncbi.nlm.nih.gov/pubmed/21343507	Musculoskeletal applications of platelet-rich plasma: fad or future?	Department of Radiology, University of Wisconsin School of Medicine and Public Health	2010-10-15	2010-11-23	2011-03-11	2011-03-11	0	AMERICAN JOURNAL OF ROENTGENOLOGY	3.105
	2017-07-04 18:00:13	DIAGNOSTIC EVALUATION OF HIP DYSPLASIA IN THE YOUNG ADULT—EMPHASIS ON CROSSSECTIONAL IMAGING	Poster	Yes	J. Mayo	Yes	https://www.ncbi.nlm.nih.gov/pubmed/23617493	Imaging evaluation of developmental hip dysplasia in the young adult.	Department of Radiology, New York University Langone Medical Center	2012-06-06	2012-08-02	2013-05-01	2013-05-01	17	AMERICAN JOURNAL OF ROENTGENOLOGY	3.105
	2017-07-04 18:03:04	RADIAL HEAD REPLACEMENT: A RADIOLOGICAL OUTCOME STUDY	Poster	No	JM Petscavage	Yes	https://www.ncbi.nlm.nih.gov/pubmed/23096182	Radial head arthroplasty: a radiologic outcome study.	Department of Radiology, University of Washington	2011-08-09	2012-01-27	2012-11-01	2012-11-01	10	AMERICAN JOURNAL OF ROENTGENOLOGY	3.105
	2017-07-04 20:54:50	*IMAGING OF BASKETBALL INJURIES	Poster	No	D.J. Spitz	Yes	https://www.ncbi.nlm.nih.gov/pubmed/?term=IMAGING+OF+BASKETBALL+INJURIES+Newman+JS	Basketball injuries.	Department of Radiology, New England Baptist Hospital			2010-11-01	2010-11-01		RADIOLOGIC CLINICS OF NORTH AMERICA	1.997
	2017-07-05 10:12:31	COMPUTER-AIDED DETECTION OF SCLEROTIC SPINE LESIONS ON CT	Poster	No	J.E. Burns	Yes	https://www.ncbi.nlm.nih.gov/pubmed/23449957	Automated detection of sclerotic metastases in the thoracolumbar spine at CT.	Department of Radiological Sciences, University of California-Irvine	2012-06-19	2012-12-13	2013-07-01	2013-02-28	21	RADIOLOGY	7.648
	2017-07-05 12:29:04	COMPUTED TOMOGRAPHY PULMONARY ANGIOGRAPHY (CTPA) FINDINGS IN THE DETECTION OF PULMONARY EMBOLISM WITHIN 36 H FOLLOWING TOTAL HIP AND KNEE ARTHROPLASTY IN ASYMPTOMATIC PATIENTS	Poster	No	D.C. Salonen	Yes	https://www.ncbi.nlm.nih.gov/pubmed/?term=HIP+AND+KNEE+ARTHROPLASTY+Salonen	A pilot study of computed tomography-detected asymptomatic pulmonary filling defects after hip and knee arthroplasties.	Toronto Western Hospital	2011-07-11	2011-10-17	2012-05-01	2011-12-15	7	JOURNAL OF ARTHROPLASTY	3.146
	2017-07-05 13:06:27	A needs assessment of musculoskeletal training: a survey of practicing musculoskeletal radiologists	Podium/Oral	No	Corrie Yablon	Yes	https://www.ncbi.nlm.nih.gov/pubmed/?term=A+needs+assessment+of+musculoskeletal+training%3A+a+survey+of+practicing+musculoskeletal+radiologists	A needs assessment of musculoskeletal fellowship training: a survey of practicing musculoskeletal radiologists.	Department of Radiology, University of Michigan	2012-04-20	2012-06-01	2013-04-01	2013-04-01	3	AMERICAN JOURNAL OF ROENTGENOLOGY	3.105
	2017-07-05 13:28:29	Cross-sectional imaging findings of adiposis dolorsa	Podium/Oral	No	Jonelle Petscavage	Yes	https://www.ncbi.nlm.nih.gov/pubmed/?term=Cross-sectional+imaging+findings+of+adiposis+dolorsa	Imaging findings of adiposis dolorosa vs. massive localized lymphedema.	Department of Radiology, H066, Milton S. Hershey Medical Center	2014-09-08	2015-01-26	2015-06-01	2015-02-13	34	SKELETAL RADIOLOGY	1.913
	2017-07-05 13:31:11	Impact of high resolution 3 tesla MR neurography on patient management	Podium/Oral	No	Avneesh Chhabra	Yes	https://www.ncbi.nlm.nih.gov/pubmed/?term=Impact+of+high+resolution+3+tesla+MR+neurography+on+patient+management	Impact of high resolution 3 tesla MR neurography (MRN) on diagnostic thinking and therapeutic patient management	Department of Radiology, Southwestern Medical Center	2015-02-16	2015-06-30	2016-05-01	2015-09-22	39	EUROPEAN RADIOLOGY	4.277
	2017-07-05 13:38:14	Central impingement of the hip: can it be diagnosed on MR arthrography?	Podium/Oral	No	Donna Blankenbaker	Yes	https://www.ncbi.nlm.nih.gov/pubmed/?term=Central+impingement+of+the+hip%3A+can+it+be+diagnosed+on+MR+arthrography%3F	Labral injuries due to iliopsoas impingement: can they be diagnosed on MR arthrography?	Department of Radiology, University of Wisconsin School of Medicine and Public Health	2011-11-10	2012-01-11	2012-10-01	2012-10-01	0	AMERICAN JOURNAL OF ROENTGENOLOGY	3.105
	2017-07-05 13:50:12	MR findings at return to sport after indirect hamstring injury	Podium/Oral	No	Metthew Nett	Yes	https://www.ncbi.nlm.nih.gov/pubmed/23059864	Hamstring strength and morphology progression after return to sport from injury.	Departments of Biomedical Engineering and Athletics University of Wisconsin-Madison	2012-06-01	2012-10-01	2013-03-01	2013-03-01	7	MEDICINE AND SCIENCE IN SPORTS AND EXERCISE	5.222
	2017-07-06 10:16:07	Distribution of injectate at MRI following caudal epidural injection	Podium/Oral	No	Darra Murphey	Yes	https://www.ncbi.nlm.nih.gov/pubmed/?term=Distribution+of+injectate+at+MRI+following+caudal+epidural+injection	MR epidurography: distribution of injectate at caudal epidural injection.	Cappagh National Orthopedic Hospital	2014-01-05	2014-07-16	2015-04-01	2014-08-02	28	SKELETAL RADIOLOGY	1.913
	2017-07-06 10:23:32	Minimally-invasive spine interventions using dyna CT	Podium/Oral	No	Arra Reddy	Yes	https://www.ncbi.nlm.nih.gov/pubmed/?term=Powell+MF%2C+DiNobile+D%2C+Reddy+AS	C-arm fluoroscopic cone beam CT for guidance of minimally invasive spine interventions	Harvard Medical School, Beth Israel Deaconess Medical Center	2009-07-01	2009-12-09	2010-01-01	2010-01-01	0	PAIN PHYSICIAN	3.434
	2017-07-06 10:32:44	Three cases of joint infection following arthrography including two patients with serious post-operative complications; a warning for us all	Podium/Oral	No	Joseph Craig	Yes	https://www.ncbi.nlm.nih.gov/pubmed/?term=arthrography+zervos+MJ	Review of three magnetic resonance arthrography related infections.	Andrew T Vollman, Wayne State University School of Medicine	2012-09-08	2012-12-22	2013-02-01	2013-02-01	9	World Journal of Radiology	0
	2017-07-06 10:35:01	Platelet rich plasma for the treatment of lateral epicondylitis: sonographic assessment of tendon morphology and vascularity	Podium/Oral	No	Mauricio de la Lama	Yes	https://www.ncbi.nlm.nih.gov/pubmed/?term=Platelet+rich+plasma+for+the+treatment+of+lateral+epicondylitis%3A+sonographic+assessment+of+tendon+morphology+and+vascularity	Platelet-rich plasma for the treatment of lateral epicondylitis: sonographic assessment of tendon morphology and vascularity (pilot study)	Hospital for Special Surgery	2012-06-05	2012-08-28	2013-01-01	2012-09-22	5	SKELETAL RADIOLOGY	1.913
	2017-07-06 10:49:20	Ultrasound-guided corticosteroid treatment of greater trochanteric pain syndrome: a comparative effectiveness study between greater trochanteric proper bursa and subgluteus medius bursa injections	Podium/Oral	No	Jennifer McEvoy	Yes	https://www.ncbi.nlm.nih.gov/pubmed/?term=greater+trochanteric+pain+syndrome+Lee+KS	Ultrasound-guided corticosteroid injections for treatment of greater trochanteric pain syndrome: greater trochanter bursa versus subgluteus medius bursa.	Department of Radiology, University of Wisconsin School of Medicine and Public Health	2012-07-19	2012-10-29	2013-08-01	2013-08-01	7	AMERICAN JOURNAL OF ROENTGENOLOGY	3.105
	2017-07-06 11:05:26	*Percutaneous image-guided cryoablation of painful metastases involving bone: a retrospective review	Podium/Oral	No	Carl Narduchi	Yes	https://www.ncbi.nlm.nih.gov/pubmed/?term=painful+metastases+involving+bone+Lander+PH+McArthur+T	Percutane Image-Guided Cryoablation of Painful Osseous Metastases: A Retrospective Single-Center Review	Department of Radiology, The University of Colorado, Musculoskeletal Radiology			2017-07-01	2016-11-10	0	Current Problems in Diagnostic Radiology	0
	2017-07-06 11:11:09	Coronal oblique imaging of the knee: can it increase radiologists’ confidence in diagnosing posterior root meniscal tears?	Podium/Oral	Yes	Bethany Casagranda	Yes	https://www.ncbi.nlm.nih.gov/pubmed/?term=Coronal+oblique+imaging+of+the+knee%3A+can+it+increase+radiologists%E2%80%99+confidence+in+diagnosing+posterior+root+meniscal+tears%3F	Coronal oblique imaging of the knee: can it increase radiologists' confidence in diagnosing posterior root meniscal tears?	Department of Radiology, Division of Musculoskeletal Imaging, University of Pittsburgh Medical Center	2012-11-23	2013-01-14	2013-06-01	2013-03-05	10	CLINICAL RADIOLOGY	2.141
	2017-07-06 11:49:50	Use of a T2 mapping sequence for evaluating the articular cartilage of the knee joint	Podium/Oral	No	Richard Kijowski	Yes	https://www.ncbi.nlm.nih.gov/pubmed/23297335	Evaluation of the articular cartilage of the knee joint: value of adding a T2 mapping sequence to a routine MR imaging protocol.	Department of Radiology, University of Wisconsin School of Medicine and Public Health	2012-06-26	2012-09-12	2013-01-07	2013-05-01	6	RADIOLOGY	7.648
	2017-07-06 11:57:29	*A fresh look at magnetic resonance imaging findings after acute patellar dislocations in adolescents	Podium/Oral	No	Corey Shaw	Yes	https://www.ncbi.nlm.nih.gov/pubmed/?term=acute+patellar+dislocations+Shaw+Corey	Magnetic Resonance Imaging Findings After Acute Patellar Dislocation in Children.	Bone & Joint Sports Medicine Institute, Naval Medical Center			2013-11-15	2013-11-01		JOURNAL OF BONE AND JOINT SURGERY-AMERICAN VOLUME	6.11
	2017-07-06 12:19:34	Sonography of the radial and ulnar collateral ligaments of the wrist with surgical correlation	Podium/Oral	No	Mihra Taljanovic	Yes	https://www.ncbi.nlm.nih.gov/pubmed/21078815	US of the intrinsic and extrinsic wrist ligaments and triangular fibrocartilage complex--normal anatomy and imaging technique.	Department of Radiology, University of Arizona HSC	2010-04-26	2010-10-06	2011-01-01	2010-11-15	0	RADIOGRAPHICS	3.95
	2017-07-06 13:26:34	Radiographic evaluation in preoperative planning and postoperative assessment of human upper extremity allotransplantation	Podium/Oral	No	Cynthia Britton	Yes	https://www.ncbi.nlm.nih.gov/pubmed/?term=allotransplantation+Britton+CA	The role of imaging in patient selection, preoperative planning, and postoperative monitoring in human upper extremity allotransplantation.	Department of Diagnostic Radiology, University of Pittsburgh Medical Center (UPMC)	2013-12-13	2014-02-25	2014-03-25	2014-03-25	11	Journal of Transplantation	NA
	2017-07-06 13:29:52	Efficacy of an in-scanner mri exercise protocol for detecting chronic exertional compartment syndrome	Podium/Oral	No	Michael Ringler	Yes	https://www.ncbi.nlm.nih.gov/pubmed/22790836	MRI accurately detects chronic exertional compartment syndrome: a validation study.	Department of Radiology, Mayo Clinic, Rochester	2012-06-05	2012-06-21	2013-03-01	2012-07-13	3	SKELETAL RADIOLOGY	1.913
	2017-07-06 14:02:10	Osseous changes of lower extermities on MRI after 12 weeks of simulated microgravity	Podium/Oral	No	Hakan Ilaslan	Yes	https://www.ncbi.nlm.nih.gov/pubmed/28580400	Replacement of daily load attenuates but does not prevent changes to the musculoskeletal system during bed rest.	The Department of Orthopaedics and Sports Medicine, University of Washington	2016-08-15	2016-10-10	2016-10-12	2016-10-12	55	Bone Reports	0.81
	2017-07-06 14:45:47	MRI apperance of tranforaminal lumbar interbody fusion (TLIF) utilizing human recombinant bone morphogenetic protein −2 (RHBMP-2)	Podium/Oral	No	Judd Goldberg	Yes	https://www.ncbi.nlm.nih.gov/pubmed/?term=tranforaminal+lumbar+interbody+fusion+Judd+Goldberg	MRI of transforaminal lumbar interbody fusion: imaging appearance with and without the use of human recombinant bone morphogenetic protein-2 (rhBMP-2).	Department of Radiology and Medical Imaging, University of Virginia	2014-02-12	2014-05-13	2014-06-10	2014-09-01	26	SKELETAL RADIOLOGY	1.913
	2017-07-07 12:31:15	Prospective evaluation of traumatic pelvic ligament injuries using MRI	Podium/Oral	No	Michael Mulligan	Yes	https://www.ncbi.nlm.nih.gov/pubmed/?term=pelvic+ligament+injuries+Mulligan+M	Magnetic resonance imaging for the evaluation of ligamentous injury in the pelvis: a prospective case-controlled study.	R Adams Cowley Shock Trauma Center, Department of Orthopaedics, University of Maryland School of Medicine		2013-05-01	2014-01-01	2014-01-01	14	JOURNAL OF ORTHOPAEDIC TRAUMA	2.264
	2017-07-07 12:35:10	MRI of the spine and sacroiliac joints for spondyloarthropathy: influence on clinical diagnostic confidence and patient management	Podium/Oral	No	Srinivasan Harish	Yes	https://www.ncbi.nlm.nih.gov/pubmed/?term=MRI+of+the+spine+and+sacroiliac+joints+for+spondyloarthropathy%3A+influence+on+clinical+diagnostic+confidence+and+patient+management	MR imaging of the spine and sacroiliac joints for spondyloarthritis: influence on clinical diagnostic confidence and patient management.	Departments of Rheumatology and Diagnostic Imaging, St. Joseph's Healthcare	2012-07-27	2013-02-04	2013-06-27	2013-10-01	11	RADIOLOGY	7.648
	2017-07-07 12:43:46	Diagnosis of gout using dual energy computed tomography: an accuracy and diagnostic study	Podium/Oral	No	Katrina Glazebrook	Yes	https://www.ncbi.nlm.nih.gov/pubmed/24671771	Dual-energy CT for the diagnosis of gout: an accuracy and diagnostic yield study.	Division of Rheumatology, Department of Internal Medicine, Mayo Clinic	2013-12-18	2014-03-01	2015-06-01	2014-03-25	24	ANNALS OF THE RHEUMATIC DISEASES	10.7
	2017-07-07 12:58:58	Novel CT technique to measure rotational alignment of knee arthroplasty	Poster	No	Glade Roper	Yes	https://www.ncbi.nlm.nih.gov/pubmed/?term=knee+arthroplasty+Roberts+C.C	Analysis of tibial component rotation following total knee arthroplasty using 3D high definition computed tomography.	Department of Radiology, Mayo Clinic	2012-09-12	2013-04-07	2013-09-01	2013-07-29	13	JOURNAL OF ARTHROPLASTY	3.146
	2017-07-07 13:05:44	Total ankle arthroplasty: a radiographic outcome study	Poster	No	Jonelle Petscavage	Yes	https://www.ncbi.nlm.nih.gov/pubmed/?term=Total+ankle+arthroplasty+Petscavage+Jonelle	Total ankle arthroplasty: a radiographic outcome study.	Department of Radiology, University of Washington	2012-07-18	2012-09-05	2013-06-01	2013-06-01	6	AMERICAN JOURNAL OF ROENTGENOLOGY	3.105
	2017-07-07 13:13:18	The rotator cable demystified: a review of its normal anatomy and potential contributions in rotator cuff disease	Poster	No	Soterios Gyftopoulos	Yes	https://www.ncbi.nlm.nih.gov/pubmed/23617496	Rotator cable: MRI study of its appearance in the intact rotator cuff with anatomic and histologic correlation.	Department of Radiology, NYU Langone Medical Center	2012-05-29	2012-07-25	2013-05-01	2013-05-01	4	AMERICAN JOURNAL OF ROENTGENOLOGY	3.105
	2017-07-07 13:17:56	MRI-arthroscopy correlation for shoulder anatomy and pathology: a teaching guide	Poster	No	Soterios Gyftopoulos	Yes	https://www.ncbi.nlm.nih.gov/pubmed/?term=MRI-arthroscopy+correlation+for+shoulder+anatomy+and+pathology%3A+a+teaching+guide	MRI-Arthroscopy Correlation for Shoulder Anatomy and Pathology: A Teaching Guide.	Department of Radiology, NYU Langone Medical Center/Hospital for Joint Diseases	2014-08-08	2014-11-14	2015-06-01	2015-06-01	32	AMERICAN JOURNAL OF ROENTGENOLOGY	3.105
	2017-07-07 13:20:07	Imaging appearance of the normal and partially torn ligamentum teres on hip MR arthrography	Poster	No	Donna Blankenbaker	Yes	https://www.ncbi.nlm.nih.gov/pubmed/?term=Imaging+appearance+of+the+normal+and+partially+torn+ligamentum+teres+on+hip+MR+arthrography	Imaging appearance of the normal and partially torn ligamentum teres on hip MR arthrography.	Department of Radiology, University of Wisconsin School of Medicine and Public Health	2012-01-27	2012-03-12	2012-11-01	2012-11-01	0	AMERICAN JOURNAL OF ROENTGENOLOGY	3.105
	2017-07-07 13:25:16	Complications after rotator cuff surgery—an imaging review	Poster	No	Rashmi Thakkar	Yes	https://www.ncbi.nlm.nih.gov/pubmed/24734935	Complications of rotator cuff surgery-the role of post-operative imaging in patient care.	The Russell H. Morgan Department of Radiology and Radiology Science, Johns Hopkins Hospital	2013-10-04	2014-04-14	2014-07-01	2014-04-15	25	BRITISH JOURNAL OF RADIOLOGY	2.235
	2017-07-07 13:35:57	Is contrast-enhanced mri required to evaluate the extent of a bone tumor?	Poster	No	Laura Fayad	Yes	https://www.ncbi.nlm.nih.gov/pubmed/24914418	Chemical shift imaging: preliminary experience as an alternative sequence for defining the extent of a bone tumor.	The Russell H. Morgan Department of Radiology and Radiological Science, The Johns Hopkins Medical Institutions	2014-01-08	2014-04-28	2014-06-01	2014-06-01	1	Quantitative Imaging in Medicine and Surgery	0
	2017-07-10 09:04:30	*Low insertion of the medial head of triceps muscle at the elbow: normal anatomy, variants, and pathology based on cadaveric and MRI studies	Poster	No	Luis Beltran	Yes	https://www.ncbi.nlm.nih.gov/pubmed/?term=triceps+muscle+Luis+beltran https://link.springer.com/article/10.1007/s00256-013-1662-z	Transient pain and paresthesias in the hand—ulnar neuropathy secondary to compression from a low-lying medial triceps muscle and tendon insertion	Department of Radiology, NYU Hospital for Joint Diseases			2014-01-01	2013-06-21		SKELETAL RADIOLOGY	1.913
	2017-07-10 09:29:22	Appearance and evolution of disuse osteopenia on fluid-sensitive, fat-saturated MR imaging	Poster	No	David Sandman	Yes	https://www.ncbi.nlm.nih.gov/pubmed/?term=Virayanavich+W+Nardo+L.%2C+Souza+R.%2C	Bone marrow changes related to disuse.	Musculoskeletal and Quantitative Imaging Group (MQIR), Department of Radiology, University of California	2012-12-13	2013-05-30	2013-12-01	2013-07-07	14	EUROPEAN RADIOLOGY	4.277
	2017-07-10 10:09:27	“Fool me twice”: delayed diagnoses in radiology with an emphasis on perpetuated errors	Podium/Oral	No	Liem Mansfield	Yes	https://www.ncbi.nlm.nih.gov/pubmed/?term=%E2%80%9CFool+me+twice%E2%80%9D%3A+delayed+diagnoses+in+radiology+with+an+emphasis+on+perpetuated+errors	Fool me twice: delayed diagnoses in radiology with emphasis on perpetuated errors.	Department of Radiology, Tripler Army Medical Center	2013-07-02	2013-09-11	2014-03-01	2014-03-01	6	AMERICAN JOURNAL OF ROENTGENOLOGY	3.105
	2017-07-10 10:16:24	3DMR osseous reconstructions of the shoulder using a gradient-echo based 2-point dixon reconstruction: a feasibility study	Podium/Oral	No	Soterios Gyftopoulos	Yes	https://www.ncbi.nlm.nih.gov/pubmed/?term=3DMR+osseous+reconstructions+of+the+shoulder+using+a+gradient-echo+based+2-point+dixon+reconstruction%3A+a+feasibility+study	3DMR osseous reconstructions of the shoulder using a gradient-echo based two-point Dixon reconstruction: a feasibility study.	Department of Radiology, NYU Langone Medical Center	2012-06-06	2012-07-02	2013-03-01	2012-07-25	0	SKELETAL RADIOLOGY	1.913
	2017-07-10 10:35:31	Carpal kinematics from dynamic wrist MRI during active range of motion	Podium/Oral	No	Robert Boutin	Yes	https://www.ncbi.nlm.nih.gov/pubmed/24391865	Real-time magnetic resonance imaging (MRI) during active wrist motion--initial observations.	Department of Radiology, University of California Davis School of Medicine	2013-08-18	2013-11-11	2013-12-01	2013-12-01	8	PLOS ONE	3.394
	2017-07-10 10:39:16	MRI characteristics of healed and unhealed peripheral vertical meniscal tears	Podium/Oral	No	Richard Kijowski	Yes	https://www.ncbi.nlm.nih.gov/pubmed/?term=MRI+characteristics+of+healed+and+unhealed+peripheral+vertical+meniscal+tears	MRI characteristics of healed and unhealed peripheral vertical meniscal tears.	Department of Radiology, University of Wisconsin	2013-07-02	2013-08-15	2014-03-01	2014-03-01	5	AMERICAN JOURNAL OF ROENTGENOLOGY	3.105
	2017-07-10 10:42:31	The meniscal ossicle: is it related to meniscal root tear?	Podium/Oral	No	Andrew Palisch	Yes	https://www.ncbi.nlm.nih.gov/pubmed/?term=meniscal+ossicle+Morrison+W.	Meniscal ossicle: posttraumatic origin and association with posterior meniscal root tears.	Department of Musculoskeletal Imaging, Mount Sinai Hospital and University Health Network	2013-08-29	2013-11-22	2014-11-01	2014-11-01	8	AMERICAN JOURNAL OF ROENTGENOLOGY	3.105
	2017-07-10 10:53:34	Juvenile osteochondritis dissecans: correlation of findings on histology and MRI	Podium/Oral	No	Andrew Zbojniewicz	Yes	https://www.ncbi.nlm.nih.gov/pubmed/26102409	Juvenile Osteochondritis Dissecans: Correlation Between Histopathology and MRI.	Department of Radiology, Cincinnati Children's Hospital Medical Center	2014-08-04	2014-10-26	2015-07-01	2015-07-01	19	AMERICAN JOURNAL OF ROENTGENOLOGY	3.105
	2017-07-10 10:59:43	TT-TG distance measurements on knee MRI: error analysis and correction	Podium/Oral	No	Robert Boutin	Yes	https://www.ncbi.nlm.nih.gov/pubmed/?term=TT-TG+distance+measurements+on+knee+MRI%3A+error+analysis+and+correction	Axial scan orientation and the tibial tubercle-trochlear groove distance: error analysis and correction.	Department of Radiology and Imaging Sciences, NIH Clinical Center	2013-06-29	2013-10-11	2014-06-01	2014-06-01	7	AMERICAN JOURNAL OF ROENTGENOLOGY	3.105
	2017-07-10 11:04:03	Gluteal muscle atrophy: natural history and association with hip fracture in older individuals	Podium/Oral	No	Suzanne Long	Yes	https://www.ncbi.nlm.nih.gov/pubmed/26571058	Association of Gluteus Medius and Minimus Muscle Atrophy and Fall-Related Hip Fracture in Older Individuals Using Computed Tomography.	University of Pennsylvania Perelman School of Medicine	2015-07-03	2015-09-01	2016-03-01	2016-03-01	30	JOURNAL OF COMPUTER ASSISTED TOMOGRAPHY	1.659
	2017-07-10 11:06:37	Correlation of ultrasound-guided corticosteroid injection of the quadratus femoris with MRI findings of ischiofemoral impingement	Podium/Oral	No	Matthew Backer	Yes	https://www.ncbi.nlm.nih.gov/pubmed/?term=Correlation+of+ultrasound-guided+corticosteroid+injection+of+the+quadratus+femoris+with+MRI+findings+of+ischiofemoral+impingement	Correlation of ultrasound-guided corticosteroid injection of the quadratus femoris with MRI findings of ischiofemoral impingement.	Department of Radiology, University of Wisconsin School of Medicine and Public Health	2013-11-27	2014-03-10	2014-09-01	2014-09-01	12	AMERICAN JOURNAL OF ROENTGENOLOGY	3.105
	2017-07-10 11:23:25	MRI evaluation of concurrent chronic exertional compartment syndrome of the lower extremity and popliteal artery entrapment	Podium/Oral	No	John Haas	Yes	https://www.ncbi.nlm.nih.gov/pubmed/22790836	MRI accurately detects chronic exertional compartment syndrome: a validation study.	Department of Radiology, Mayo Clinic, Rochester	2012-06-05	2012-06-21	2013-03-01	2012-07-13	0	SKELETAL RADIOLOGY	1.913
	2017-07-10 11:26:27	Magnetic resonance imaging of second metatarsophalangeal joint plantar plate tear and its relationship to lesions in the second intermetatarsal space	Podium/Oral	No	Hilary Umans	Yes	https://www.ncbi.nlm.nih.gov/pubmed/?term=second+intermetatarsal+Wilde+G.	MRI of lesser metatarsophalangeal joint plantar plate tears and associated adjacent interspace lesions.	Albert Einstein College of Medicine and Lenox Hill Radiology Imaging and Associates	2014-01-16	2014-05-14	2014-10-01	2014-06-01	14	SKELETAL RADIOLOGY	1.913
	2017-07-10 11:30:27	Correlation of MRI with arthroscopy for the diagnosis of subscapularis tendon tears	Podium/Oral	No	J. O’Donnell	Yes	https://www.ncbi.nlm.nih.gov/pubmed/?term=Correlation+of+MRI+with+arthroscopy+for+the+diagnosis+of+subscapularis+tendon+tears	Correlation of MRI with arthroscopy for the evaluation of the subscapularis tendon: a musculoskeletal division’s experience.	Department of Radiology, NYU Langone Medical Center	2013-01-08	2013-06-03	2013-09-01	2013-06-25	3	SKELETAL RADIOLOGY	1.913
	2017-07-10 11:38:52	MRI appearances of subscapularis injuries in professional baseball players	Podium/Oral	No	Gregory Harkey	Yes	https://www.ncbi.nlm.nih.gov/pubmed/26305059	Throwing-related injuries of the subscapularis in professional baseball players.	Imaging Institute, Cleveland Clinic, Cleveland	2015-04-13	2015-08-13	2016-01-01	2015-08-25	29	SKELETAL RADIOLOGY	1.913
	2017-07-10 11:49:57	High-resolution ultrasonography of the dorsal and palmar extrinsic wrist ligaments in correlation with 3 T magnetic resonance imaging in 40 normal volunteers and 10 cadaveric specimens with surgical correlation	Podium/Oral	No	Mihra Taljanovic	Yes	https://www.ncbi.nlm.nih.gov/pubmed/21078815	US of the intrinsic and extrinsic wrist ligaments and triangular fibrocartilage complex--normal anatomy and imaging technique.	Department of Radiology, University of Arizona HSC	4/26/0010	2010-10-06	2011-01-01	2010-11-15	0	RADIOGRAPHICS	3.95
	2017-07-10 12:07:59	Ultrasound of displaced ulnar collateral ligament tears of the thumb: the stener lesion revisited	Podium/Oral	No	David Melville	Yes	https://www.ncbi.nlm.nih.gov/pubmed/?term=Ultrasound+of+displaced+ulnar+collateral+ligament+tears+of+the+thumb%3A+the+stener+lesion+revisited	Ultrasound of displaced ulnar collateral ligament tears of the thumb: the Stener lesion revisited.	Department of Radiology, University of Michigan	2012-07-31	2012-08-29	2013-05-01	2012-09-22	0	SKELETAL RADIOLOGY	1.913
	2017-07-10 12:14:26	Tissue distribution of clonidine following intraforaminal implantation of biodegradablepellets: potential alternative to epidural steroid for radiculopathy	Podium/Oral	No	Douglas beall	Yes	https://www.ncbi.nlm.nih.gov/pubmed/?term=Tissue+distribution+of+clonidine+following+intraforaminal+implantation+of+biodegradablepellets%3A+potential+alternative+to+epidural+steroid+for+radiculopathy	Tissue distribution of clonidine following intraforaminal implantation of biodegradable pellets: potential alternative to epidural steroid for radiculopathy.	Oklahoma Spine Hospital, Clinical Radiology of Oklahoma	2012-03-29	2012-05-03	2012-09-01	2012-09-01	0	PAIN PHYSICIAN	3.434
	2017-07-10 12:23:44	Image guided core needle biopsy of musculoskeletal lesions: are nondiagnostic results clinically useful?	Podium/Oral	No	Jim Wu	Yes	https://www.ncbi.nlm.nih.gov/pubmed/23861048	Image guided core needle biopsy of musculoskeletal lesions: are nondiagnostic results clinically useful?	Division of Musculoskeletal Radiology, Department of Radiology, Beth Israel Deaconess Medical Center and Harvard Medical School	2013-04-04	2013-07-02	2013-11-01	2013-07-17	4	CLINICAL ORTHOPAEDICS AND RELATED RESEARCH	3.907
	2017-07-10 12:27:59	Utility of percutaneous joint aspiration and synovial biopsy in identifying infected hip arthroplasy	Podium/Oral	No	M. cross	Yes	https://www.ncbi.nlm.nih.gov/pubmed/?term=Utility+of+percutaneous+joint+aspiration+and+synovial+biopsy+in+identifying+infected+hip+arthroplasy	Utility of percutaneous joint aspiration and synovial biopsy in identifying culture-positive infected hip arthroplasty.	Department of Radiology, Mayo Clinic	2013-06-28	2013-10-10	2014-02-01	2013-11-24	7	SKELETAL RADIOLOGY	1.913
	2017-07-10 12:38:26	Cyst or cystic tumor? The role of quantitative diffusion weighted imaging in differentiating these entities	Podium/Oral	No	Ty Subhawong	Yes	https://www.ncbi.nlm.nih.gov/pubmed/23974467	Characterization of soft tissue masses: can quantitative diffusion weighted imaging reliably distinguish cysts from solid masses?	Department of Radiology, University of Miami Miller School of Medicine	2013-04-09	2013-07-25	2013-11-01	2013-08-24	4	Skeletal Radiology	1.913
	2017-07-10 12:42:20	MR imaging accuracy in diagnosing malignant bone marrow lesions	Podium/Oral	No	Chad Khol	Yes	https://www.ncbi.nlm.nih.gov/pubmed/?term=MR+imaging+accuracy+in+diagnosing+malignant+bone+marrow+lesions+Lorans+R.	Accuracy of chemical shift MR imaging in diagnosing indeterminate bone marrow lesions in the pelvis: review of a single institution's experience.	Department of Radiology, Mayo Clinic	2014-01-07	2014-03-30	2014-08-01	2014-04-30	12	SKELETAL RADIOLOGY	1.913
	2017-07-10 12:54:54	MRI leads to increased false-positive diagnosis of chondrosarcoma	Podium/Oral	No	Julia Crim	Yes	https://www.ncbi.nlm.nih.gov/pubmed/26220916	Can imaging criteria distinguish enchondroma from grade 1 chondrosarcoma?	Department of Radiology, University of Missouri	2015-02-11	2015-06-27	2015-11-01	2015-07-17	27	EUROPEAN JOURNAL OF RADIOLOGY	2.507
	2017-07-10 13:02:45	Imaging features of synovial chondromatosis of the spine: a review of 28 cases	Podium/Oral	No	Laurel Littrell	Yes	https://www.ncbi.nlm.nih.gov/pubmed/?term=Imaging+features+of+synovial+chondromatosis+of+the+spine%3A+a+review+of+28+cases	Imaging features of synovial chondromatosis of the spine: a review of 28 cases.	Department of Radiology, Mayo Clinic	2015-03-09	2015-08-27	2016-01-01	2015-09-12	29	SKELETAL RADIOLOGY	1.913
	2017-07-10 13:06:12	“Serious” serous atrophy of bone marrow: many different causes and one particular complication	Podium/Oral	No	Robert Boutin	Yes	https://www.ncbi.nlm.nih.gov/pubmed/?term=serous+atrophy+Laor+T.	MRI findings of serous atrophy of bone marrow and associated complications.	Department of Radiology, 4860 Y St., Suite 3100, UC Davis, Sacramento	2014-10-21	2015-02-23	2015-09-01	2015-03-13	23	EUROPEAN RADIOLOGY	4.277
	2017-07-10 13:13:45	*Post-traumatic cysts following pediatric fracture	Podium/Oral	No	Mark Murphey	Yes	https://www.ncbi.nlm.nih.gov/pubmed/?term=Post-traumatic+cysts+following+pediatric+fracture+Lewandowski+L.%2C	Posttraumatic cysts after pediatric fracture.	Departments of Orthopaedics and Rehabilitation, Walter Reed National Military Medical Center			2013-04-01	2013-04-01	0	JOURNAL OF PEDIATRIC ORTHOPAEDICS	1.907
	2017-07-10 13:17:45	Nodular fasciitis: characteristic imaging features on ultrasound and magnetic resonance imaging	Podium/Oral	No	Corrie Yablon	Yes	https://www.ncbi.nlm.nih.gov/pubmed/?term=Nodular+fasciitis%3A+characteristic+imaging+features+on+ultrasound+and+magnetic+resonance+imaging	Nodular fasciitis: characteristic imaging features on sonography and magnetic resonance imaging.	Department of Radiology, University of Michigan, Taubman Center	2013-06-10	2013-08-05	2014-04-01	2014-04-01	5	JOURNAL OF ULTRASOUND IN MEDICINE	1.922
	2017-07-10 13:20:24	Radiographic evaluation of the inbone total ankle replacement	Podium/Oral	No	Abhijit Datir	Yes	https://www.ncbi.nlm.nih.gov/pubmed/24026069	Radiographic evaluation of INBONE total ankle arthroplasty: a retrospective analysis of 30 cases.	Musculoskeletal Division, Department of Radiology and Imaging Sciences, Emory University Hospital	2013-03-29	2013-08-12	2013-12-01	2013-09-12	5	SKELETAL RADIOLOGY	1.913
	2017-07-10 15:28:51	DIGITAL TOMOSYNTHESIS TO DETECT BONE HEALING?: COMPARISON TO RADIOGRAPHYAND COMPUTED TOMOGRAPHY	Podium/Oral	No	Alice Ha	Yes	https://www.ncbi.nlm.nih.gov/pubmed/?term=DIGITAL+TOMOSYNTHESIs+Chew+FS	Digital Tomosynthesis to Evaluate Fracture Healing: Prospective Comparison With Radiography and CT.	Department of Radiology, University of Washington	2014-09-14	2014-12-03	2015-07-01	2015-07-01	9	AMERICAN JOURNAL OF ROENTGENOLOGY	3.105
	2017-07-10 15:34:34	STRATIFYING MDCT TRABECULAR ATTENUATION MEASUREMENTS BYAGE AS A REFERENCE STANDARD IN THE ASSESSMENT OF BONE MINERAL DENSITYAND POSSIBLE SCREENING TOOL FOR OSTEOPOROSIS	Podium/Oral	No	Humberto Rosas	Yes	https://www.ncbi.nlm.nih.gov/pubmed/26153046	Effect of IV contrast on lumbar trabecular attenuation at routine abdominal CT: correlation with DXA and implications for opportunistic osteoporosis screening	Department of Radiology, University of Wisconsin School of Medicine & Public Health	2015-01-15	2015-06-26	2016-01-01	2015-07-08	15	OSTEOPOROSIS INTERNATIONAL	3.906
	2017-07-11 13:37:37	COMPARISON OF MULTI-COMPONENT T2 PARAMETERS OF THE ARTICULAR CARTILAGE OF THE KNEE JOINT IN ASYMPTOMATIC VOLUNTEERS AND PATIENTS WITH OSTEOARTHRITIS	Podium/Oral	No	Richard Kijowski	Yes	https://www.ncbi.nlm.nih.gov/pubmed/26024307	Articular Cartilage of the Human Knee Joint: In Vivo Multicomponent T2 Analysis at 3.0 T.	Departments of Medical Physics (F.L., A.S., W.F.B.), Biomechanical Engineering (K.W.C.), Radiology (A.S., R.K.), and Orthopedics (J.J.W.), University of Wisconsin School of Medicine and Public Health	2014-09-14	2015-02-05	2015-11-01	2015-05-25	11	RADIOLOGY	7.648
	2017-07-11 13:45:00	SHINKIE (NERVE-SHEATH SIGNAL INCREASEDWITH INKED REST-TISSUE RARE IMAGING)—NOVEL 3D ISOTROPIC MR NEUROGRAPHY TECHNIQUE—TECHNICAL ADVANTAGES OVER 3DIRTSE BASED IMAGING ON 3 TESLA SCANNER	Podium/Oral	No	Jared Kasper	Yes	https://www.ncbi.nlm.nih.gov/pubmed/25638217	SHINKEI--a novel 3D isotropic MR neurography technique: technical advantages over 3DIRTSE-based imaging.	Musculoskeletal Radiology, University of Texas Southwestern Medical Center	2014-08-18	2014-12-03	2015-06-01	2015-02-01	9	EUROPEAN RADIOLOGY	4.277
	2017-07-11 13:50:12	HILL-SACHS LESION LOCATION: DOES IT PLAYA ROLE IN ENGAGEMENT?	Podium/Oral	No	Annie Wang	Yes	https://www.ncbi.nlm.nih.gov/pubmed/?term=HILL-SACHS+LESION+LOCATION%3A+DOES+IT+PLAYA+ROLE+IN+ENGAGEMENT%3F	Hill-Sachs lesion location: does it play a role in engagement?	Department of Radiology, NYU Langone Medical Center	2014-11-19	2015-03-11	2015-08-01	2015-04-07	12	SKELETAL RADIOLOGY	1.913
	2017-07-11 14:10:19	CLINICAL UTILITY OF ADDING RADIAL REFORMAT IMAGES TO ATHREE-DIMENSIONAL ISOTROPIC RESOLUTION FAST SPIN-ECHO SEQUENCE FOR EVALUATING THE ARTICULAR CARTILAGE OF THE KNEE JOINT AT 3.0 T	Podium/Oral	No	Cristy Gustas	Yes	https://www.ncbi.nlm.nih.gov/pubmed/26204290	Evaluation of the Articular Cartilage of the Knee Joint Using an Isotropic Resolution 3D Fast Spin-Echo Sequence With Conventional and Radial Reformatted Images.	Department of Radiology, Penn State Milton S. Hershey Medical Center	2014-12-09	2015-02-06	2015-08-01	2015-08-01	11	AMERICAN JOURNAL OF ROENTGENOLOGY	3.105
	2017-07-11 14:21:20	DIAGNOSTIC UTILITY OF MRI AND MR ARTHROGRAPHY FOR LIGAMENTUMTERES TEARS: A RETROSPECTIVE ANALYSIS OF 187 PATIENTS WITH HIP PAIN	Podium/Oral	No	Abhijit Datir	Yes	https://www.ncbi.nlm.nih.gov/pubmed/?term=DIAGNOSTIC+UTILITY+OF+MRI+AND+MR+ARTHROGRAPHY+FOR+LIGAMENTUMTERES+TEARS%3A+A+RETROSPECTIVE+ANALYSIS+OF+187+PATIENTS+WITH+HIP+PAIN	Diagnostic utility of MRI and MR arthrography for detection of ligamentum teres tears: a retrospective analysis of 187 patients with hip pain.	epartment of Radiology & Imaging Sciences, Musculoskeletal Division, Emory University Hospital	2013-11-12	2014-01-02	2014-08-01	2014-08-01	0	AMERICAN JOURNAL OF ROENTGENOLOGY	3.105
	2017-07-11 14:28:38	FEMOROACETABULAR IMPINGEMENT: ACCURACY OF NON-ARTHROGRAPHIC 3 T MR IMAGING IN EVALUATION OF INTRA-ARTICULAR PATHOLOGY OF THE HIP	Podium/Oral	No	Lawrence White	Yes	https://www.ncbi.nlm.nih.gov/pubmed/?term=FEMOROACETABULAR+IMPINGEMENT%3A+ACCURACY+OF+NON-ARTHROGRAPHIC+3+T+MR+IMAGING+IN+EVALUATION+OF+INTRA-ARTICULAR+PATHOLOGY+OF+THE+HIP	Accuracy of non-arthrographic 3T MR imaging in evaluation of intra-articular pathology of the hip in femoroacetabular impingement.	Department of Medical Imaging, Joint Department of Medical Imaging, Division of Musculoskeletal Imaging	2016-06-05	2016-11-28	2017-03-01	2016-12-14	32	SKELETAL RADIOLOGY	1.913
	2017-07-11 15:10:37	LEUKOCYTE ESTERASE ANALYSIS IN THE DIAGNOSIS OF PERIPROSTHETIC JOINT INFECTION: CAN WE MAKE A DIAGNOSIS USING A SIMPLE URINE DIPSTICK?	Podium/Oral	No	Otis Colvin	Yes	https://www.ncbi.nlm.nih.gov/pubmed/?term=LEUKOCYTE+ESTERASE+ANALYSIS+IN+THE+DIAGNOSIS+OF+PERIPROSTHETIC+JOINT+INFECTION%3A+CAN+WE+MAKE+A+DIAGNOSIS+USING+A+SIMPLE+URINE+DIPSTICK%3F	Leukocyte esterase analysis in the diagnosis of joint infection: can we make a diagnosis using a simple urine dipstick?	Department of Radiology, Mayo Clinic	2014-10-09	2015-01-05	2015-05-01	2015-01-29	10	Skeletal Radiology	1.913
	2017-07-11 15:18:45	PROSPECTIVE STUDY ON RADICULOPATHY: INCREMENTALVALUE OF MR NEUROGRAPHY OVER NON-CONTRIBUTORY SPINE MRI	Podium/Oral	No	Avneesh Chhabra	Yes	https://www.ncbi.nlm.nih.gov/pubmed/26834949	Incremental value of magnetic resonance neurography of Lumbosacral plexus over non-contributory lumbar spine magnetic resonance imaging in radiculopathy: A prospective study.	Musculoskeletal Radiology, University of Texas Southwestern Medical Center	2015-04-15	2015-12-03	2015-12-04	2016-01-28	21	World Journal of Radiology	0
	2017-07-11 15:22:02	ACCURACY OF CONVENTIONAL AND FUNCTIONAL MRI IN DIAGNOSING INDETERMINATE PERIPHERAL NERVE SHEATH TUMORS: INITIAL EXPERIENCE	Podium/Oral	No	Shadpour Demehri	Yes	https://www.ncbi.nlm.nih.gov/pubmed/?term=ACCURACY+OF+CONVENTIONAL+AND+FUNCTIONAL+MRI+IN+DIAGNOSING+INDETERMINATE+PERIPHERAL+NERVE+SHEATH+TUMORS%3A+INITIAL+EXPERIENCE	Conventional and functional MR imaging of peripheral nerve sheath tumors: initial experience.	The Russell H. Morgan Department of Radiology and Radiological Science	2013-10-17	2013-12-16	2014-08-14	2014-04-24	0	AMERICAN JOURNAL OF NEURORADIOLOGY	3.888
	2017-07-11 15:28:00	QUANTITATIVE DIFFUSION-WEIGHTED MRI FOR DIFFERENTIATION OF BENIGN AND MALIGNANT OSSEOUS LESIONS	Podium/Oral	No	Shivani Ahlawat	Yes	https://www.ncbi.nlm.nih.gov/pubmed/25208274	Diffusion-weighted MR imaging for characterizing musculoskeletal lesions.	Department of Radiology, University of Miami Miller School of Medicine	2013-06-29	2014-04-30	2014-09-01	2014-09-01	0	RADIOGRAPHICS	3.95
	2017-07-12 09:38:07	FLUID COLLECTIONS IN AMPUTATIONS: PREVALENCE AND CLINICAL IMPLICATIONS	Podium/Oral	No	Mark Murphey	Yes	https://www.ncbi.nlm.nih.gov/pubmed/?term=AMPUTATIONS+Hoyt+BW%2C	Fluid collections in amputations are not indicative or predictive of infection.	Department of Surgery, Uniformed Services University of the Health Sciences			2014-10-01	2014-04-02	0	CLINICAL ORTHOPAEDICS AND RELATED RESEARCH	3.907
	2017-07-12 09:53:03	WHOLE BODY MR NEUROGRAPHY-FEASIBILITY STUDY	Podium/Oral	No	Avneesh Chhabra	Yes	https://www.ncbi.nlm.nih.gov/pubmed/?term=WHOLE+BODY+MR+NEUROGRAPHY-FEASIBILITY+STUDY+Carrino+J	Whole-body MR neurography: Prospective feasibility study in polyneuropathy and Charcot-Marie-Tooth disease.	Musculoskeletal Radiology, University of Texas Southwestern Medical Center	2016-02-27	2016-04-08	2016-12-01	2016-04-29	25	JOURNAL OF MAGNETIC RESONANCE IMAGING	3.35
	2017-07-12 10:34:56	ACCURACY OF HIGH RESOLUTION ULTRASONOGRAPHY IN THE DETECTION OF HAND EXTENSOR TENDON LACERATIONS	Podium/Oral	No	Mihra S. Taljanovic	Yes	https://www.ncbi.nlm.nih.gov/pubmed/?term=ACCURACY+OF+HIGH+RESOLUTION+ULTRASONOGRAPHY+IN+THE+DETECTION+OF+HAND+EXTENSOR+TENDON+LACERATIONS	Accuracy of High-Resolution Ultrasonography in the Detection of Extensor Tendon Lacerations.	Department of Orthopaedic Surgery, and †Department of Medical Imaging, University of Arizona Health Network	2015-01-08	2015-02-26	2016-02-01	2016-02-01	0	ANNALS OF PLASTIC SURGERY	1.709
	2017-07-12 10:37:09	PREDICTIVE MRI CORRELATES OF LESSER METATA RSOPHALANGEAL JOINT (MPJ) PLANTAR PLATE (PP) TEAR	Podium/Oral	No	Hilary Umans	Yes	https://www.ncbi.nlm.nih.gov/pubmed/?term=PREDICTIVE+MRI+CORRELATES+OF+LESSER+METATA+RSOPHALANGEAL+JOINT+(MPJ)+PLANTAR+PLATE+(PP)+TEAR	Predictive MRI correlates of lesser metatarsophalangeal joint plantar plate tear.	Cornell University Medical College	2016-01-30	2016-03-11	2016-07-01	2016-04-07	12	SKELETAL RADIOLOGY	1.913
	2017-07-12 10:53:51	DIFFUSION TENSOR MR IMAGING OF QUADRICEPS MUSCULATURE IN THE SETTING OF CLINICAL FRAILTY SYNDROME	Podium/Oral	No	David Michael Melville	Yes	https://www.ncbi.nlm.nih.gov/pubmed/?term=DIFFUSION+TENSOR+MR+IMAGING+OF+QUADRICEPS+MUSCULATURE+IN+THE+SETTING+OF+CLINICAL+FRAILTY+SYNDROME	Multi-parametric MR imaging of quadriceps musculature in the setting of clinical frailty syndrome.	Department of Medical Imaging, University of Arizona College of Medicine	2015-10-06	2015-12-10	2016-05-01	2016-01-07	9	SKELETAL RADIOLOGY	1.913
	2017-07-12 11:00:20	TRABECULAE BONE STRUCTURE ANALYSIS IN INDIVIDUALS AFFECTED BY TYPE 1 GAUCHER DISEASE USING MICRO MAGNETIC RESONANCE IMAGING	Podium/Oral	No	Douglas Robertson	Yes	https://www.ncbi.nlm.nih.gov/pubmed/?term=GAUCHER+Dawn+A.+Laney	Machine learning based analytics of micro-MRI trabecular bone microarchitecture and texture in type 1 Gaucher disease.	University of Calgary, Department of Mechanical and Manufacturing Engineering		2016-04-07	2016-06-14	2016-04-13	13	JOURNAL OF BIOMECHANICS	3.004
	2017-07-12 11:13:22	BASELINE CARTILAGE THICKNESS ANDMENISCUS EXTRUSION PREDICT LONGITUDINAL CARTILAGE LOSS BY QUANTITATIVE MRI: DATA FROM THE OAI	Podium/Oral	No	Jason Klein	Yes	https://www.ncbi.nlm.nih.gov/pubmed/?term=CARTILAGE++Jason+Klein	Baseline Cartilage Thickness and Meniscus Extrusion Predict Longitudinal Cartilage Loss by Quantitative Magnetic Resonance Imaging: Data From the Osteoarthritis Initiative.	Department of Orthopaedic Surgery, Sports Medicine Division, and †Department of Radiology, Musculoskeletal Division, University of Miami Miller School of Medicine/Jackson Memorial Hospital	2016-02-02	2016-03-29	2016-11-01	2016-11-01	12	JOURNAL OF COMPUTER ASSISTED TOMOGRAPHY	1.659
	2017-07-12 11:15:27	SUBCHONDRAL INSUFFICIENCY FRACTURE OF THE KNEE: REVISING THE EPIDEMIOLOGY AND SOFT TISSUE EDEMA PATTERN	Podium/Oral	No	Andrew Wilmot	Yes	https://www.ncbi.nlm.nih.gov/pubmed/?term=KNEE+Andrew+Wilmot	Subchondral insufficiency fracture of the knee: A recognizable associated soft tissue edema pattern and a similar distribution among men and women.	Department of Radiology, Hospital of the University of Pennsylvania	2016-04-16	2016-08-24	2016-11-01	2016-08-26	17	EUROPEAN JOURNAL OF RADIOLOGY	2.507
	2017-07-12 11:21:44	MAGNETIC RESONANCE IMAGING OF POPLITEAL DEEP VENOUS THROMBOSIS ON ROUTINE IMAGING ASSESSMENT OF THE KNEE	Podium/Oral	No	Lawrence White	Yes	https://www.ncbi.nlm.nih.gov/pubmed/?term=MAGNETIC+RESONANCE+IMAGING+OF+POPLITEAL+DEEP+VENOUS+THROMBOSIS+ON+ROUTINE+IMAGING+ASSESSMENT+OF+THE+KNEE	Low prevalence of unexpected popliteal DVT detected on routine MRI assessment of the knee.	oint Department of Medical Imaging, University Health Network, Mount Sinai Hospital, and Women's College Hospital	2015-06-02	2015-09-10	2016-01-01	2015-09-14	6	CLINICAL IMAGING	1.036
	2017-07-12 11:33:26	COMPARING AN ACCELERATED 3D FAST SPIN ECHO SEQUENCE USING COMPRESSED SENSING (CSSPACE) FOR KNEE MAGNETIC RESONANCE IMAGING (MRI) WITH TRADITIONAL 3D FAST SPIN ECHO (SPACE) AND ROUTINE 2D SEQUENCES	Podium/Oral	No	Faysal Altahawi	Yes	https://www.ncbi.nlm.nih.gov/pubmed/27744578	Comparing an accelerated 3D fast spin-echo sequence (CS-SPACE) for knee 3-T magnetic resonance imaging with traditional 3D fast spin-echo (SPACE) and routine 2D sequences.	Department of Radiology, Northwestern University Feinberg School of Medicine	2016-01-18	2016-09-14	2017-01-01	2016-10-15	18	SKELETAL RADIOLOGY	1.913
	2017-07-13 09:45:51	MRI FEATURES OF PERIPHERAL TRAUMATIC NEUROMAS	Podium/Oral	No	Shivani Ahlawat	Yes	https://www.ncbi.nlm.nih.gov/pubmed/26188658	MRI features of peripheral traumatic neuromas.	Musculoskeletal Radiology Section, The Russell H. Morgan Department of Radiology and Radiological Science	2014-11-26	2015-06-29	2016-04-01	2015-07-19	3	EUROPEAN RADIOLOGY	4.277
	2017-07-13 09:59:44	ULTRASOUND-GUIDED BICEPS PERITENDINOUS INJECTIONS IN THE ABSENCE OFA DISTENDED TENDON SHEATH: A NOVEL ROTATOR INTERVAL APPROACH.	Podium/Oral	No	Taylor Stone	Yes	https://www.ncbi.nlm.nih.gov/pubmed/?term=ULTRASOUND-GUIDED+BICEPS+PERITENDINOUS+INJECTIONS+IN+THE+ABSENCE+OFA+DISTENDED+TENDON+SHEATH%3A+A+NOVEL+ROTATOR+INTERVAL+APPROACH.	Ultrasound-Guided Biceps Peritendinous Injections in the Absence of a Distended Tendon Sheath: A Novel Rotator Interval Approach.	Department of Radiology, New York University Langone Medical Center and Hospital for Joint Diseases	2015-02-09	2015-03-14	2015-12-01	2015-10-30	0	JOURNAL OF ULTRASOUND IN MEDICINE	1.922
	2017-07-13 10:05:25	MRI EVALUATION OF BIPOLAR BONE LOSS: CAN IT BE 3USED TO PREDICT FAILURE OF ARTHROSCOPIC SHOULDER STABILIZATION?	Podium/Oral	No	Soterios Gyftopoulos	Yes	https://www.ncbi.nlm.nih.gov/pubmed/?term=BONE+Soterios+Gyftopoulos+Andrew+Rokito	MRI Evaluation of Bipolar Bone Loss Using the On-Track Off-Track Method: A Feasibility Study.	Department of Radiology, NYU Langone Medical Center-Hospital for Joint Diseases	2014-12-19	2015-03-16	2015-10-01	2015-10-01	0	AMERICAN JOURNAL OF ROENTGENOLOGY	3.105
	2017-07-13 10:09:18	*ROTATOR CUFF TEAR SHAPE CHARACTERIZATION: A COMPARISON OF 2D IMAGINGAND3DMR RECONSTRUCTIONS	Podium/Oral	No	Soterios Gyftopoulos	Yes	https://www.ncbi.nlm.nih.gov/pubmed/?term=ROTATOR+CUFF+TEAR+SHAPE+CHARACTERIZATION%3A+A+COMPARISON+OF+2D+IMAGINGAND3DMR+RECONSTRUCTIONS	Rotator cuff tear shape characterization: a comparison of two-dimensional imaging and three-dimensional magnetic resonance reconstructions.	Department of Radiology, NYU Langone Medical Center			2016-01-01	2015-08-28		JOURNAL OF SHOULDER AND ELBOW SURGERY	3.089
	2017-07-13 10:17:49	DIFFERENTIATING OS ACROMIALE FROM NORMAL DEVELOPING ACROMIAL OSSIFICATION CENTER USING MAGNETIC RESONANCE IMAGING	Podium/Oral	No	Zehava Sadka Rosenberg	Yes	https://www.ncbi.nlm.nih.gov/pubmed/25605542	Differentiating os acromiale from normally developing acromial ossification centers using magnetic resonance imaging.	Department of Radiology, Children's National Medical Center	2014-11-02	2015-01-05	2015-05-01	2015-01-22	0	SKELETAL RADIOLOGY	1.913
	2017-07-13 10:56:21	THE ADDUCTOR MAGNUS “MINI-HAMSTRING”: MRI APPEARANCE AND POTENTIAL PITFALLS	Podium/Oral	No	Stephen Broski	Yes	https://www.ncbi.nlm.nih.gov/pubmed/?term=THE+ADDUCTOR+MAGNUS+%E2%80%9CMINI-HAMSTRING%E2%80%9D%3A+MRI+APPEARANCE+AND+POTENTIAL+PITFALLS	The adductor magnus "mini-hamstring": MRI appearance and potential pitfalls.	Department of Radiology, Mayo Clinic, Rochester	2015-06-27	2015-11-01	2016-02-01	2015-11-10	8	SKELETAL RADIOLOGY	1.913
	2017-07-13 11:40:20	ULTRASOUND-GUIDED FENESTRATION OF TENDONS ABOUT THE HIPAND PELVIS: CLINICAL OUTCOMES	Podium/Oral	No	Jon Jacobson	Yes	https://www.ncbi.nlm.nih.gov/pubmed/?term=ULTRASOUND-GUIDED+FENESTRATION+OF+TENDONS+ABOUT+THE+HIPAND+PELVIS%3A+CLINICAL+OUTCOMES	Ultrasound-Guided Fenestration of Tendons About the Hip and Pelvis: Clinical Outcomes.	Department of Radiology (J.A.J., J.R., C.M.Y., S.M.K., M.K.-B.) and Michigan Institute for Clinical and Health Research	2015-01-08	2015-02-11	2015-11-01	2015-10-02	0	JOURNAL OF ULTRASOUND IN MEDICINE	1.922
	2017-07-13 11:52:43	FREQUENCY, IMAGING FINDINGS, RISK FACTORS AND LONG-TERM SEQUELAE OF DISTAL CLAVICULAR OSTEOLYSIS IN YOUNG PATIENTS	Podium/Oral	No	Felix M. Gonzalez	Yes	https://www.ncbi.nlm.nih.gov/pubmed/?term=FREQUENCY%2C+IMAGING+FINDINGS%2C+RISK+FACTORS+AND+LONG-TERM+SEQUELAE+OF+DISTAL+CLAVICULAR+OSTEOLYSIS+IN+YOUNG+PATIENTS	Frequency, imaging findings, risk factors, and long-term sequelae of distal clavicular osteolysis in young patients.	Division of Musculoskeletal Imaging and Interventions, Department of Radiology, Thomas Jefferson University Hospital	2014-10-25	2014-12-15	2015-05-01	2015-01-07	0	SKELETAL RADIOLOGY	1.913
	2017-07-13 12:00:29	CRACKING THE CASE ON “KNUCKLE CRACKING”: THE SONOGRAPHIC EVIDENCE	Podium/Oral	No	Robert D. Boutin	Yes	https://www.ncbi.nlm.nih.gov/pubmed/?term=KNUCKLE+Robert+D.+Boutin	"Knuckle Cracking": Can Blinded Observers Detect Changes with Physical Examination and Sonography?	Davis Health System, The University of California	2016-06-15	2016-12-14	2017-04-01	2017-01-03	21	Clinical Orthopaedics and Related Research	0
	2017-07-13 12:05:45	MRI AND CLINICAL FEATURES OF LANGERHANS CELL HISTIOCYTOSIS (LCH) IN THE PELVIS AND EXTREMITIES: CAN LCH REALLY LOOK LIKE ANYTHING?	Podium/Oral	No	Jonathan Samet	Yes	https://www.ncbi.nlm.nih.gov/pubmed/?term=MRI+AND+CLINICAL+FEATURES+OF+LANGERHANS+CELL+HISTIOCYTOSIS+(LCH)+IN+THE+PELVIS+AND+EXTREMITIES%3A+CAN+LCH+REALLY+LOOK+LIKE+ANYTHING%3F	MRI and clinical features of Langerhans cell histiocytosis (LCH) in the pelvis and extremities: can LCH really look like anything?	Department of Medical Imaging, Ann & Robert H. Lurie Children's Hospital of Chicago	2015-11-25	2016-01-04	2016-05-01	2016-01-22	10	Skeletal Radiology	1.913
	2017-07-13 12:08:30	WHOLE BODY ANATOMIC, FUNCTIONAL AND METABOLIC IMAGING CHARACTERISTICS OF PERIPHERAL LESIONS IN PATIENTS WITH SCHWANNOMATOSIS	Podium/Oral	No	Shivani Ahlawat	Yes	https://www.ncbi.nlm.nih.gov/pubmed/?term=WHOLE+BODY+ANATOMIC%2C+FUNCTIONAL+AND+METABOLIC+IMAGING+CHARACTERISTICS+OF+PERIPHERAL+LESIONS+IN+PATIENTS+WITH+SCHWANNOMATOSIS	Multiparametric whole-body anatomic, functional, and metabolic imaging characteristics of peripheral lesions in patients with schwannomatosis.	Russell H. Morgan Department of Radiology and Radiological Science, Johns Hopkins University School of Medicine	2015-08-10	2016-02-24	2016-10-01	2016-03-17	11	JOURNAL OF MAGNETIC RESONANCE IMAGING	3.35
	2017-07-13 12:12:16	IMAGING CHARACTERISTICS OF INTRAVASCULAR PAPILLARY ENDOTHELIAL HYPERPLASIA	Podium/Oral	No	Keith Craig	Yes	https://www.ncbi.nlm.nih.gov/pubmed/27538971	Imaging characteristics of intravascular papillary endothelial hyperplasia.	Department of Radiology, Mayo Clinic	2016-05-22	2016-07-20	2016-11-01	2016-08-18	16	Skeletal Radiology	1.913

## Sheet: 2010
Yes	2017-06-23 14:27:08	EVOLUTION OF TIBIAL TUNNEL CONTENTS AFTER ANTERIOR CRUCIATE LIGAMENT RECONSTRUCTION: A COMPUTED TOMOGRAPHY IMAGE ANALYSIS	Podium/Oral	No	Winalski CS	No
	2017-06-23 14:42:23	PREDICTION OF PATIENT OUTCOME AFTER PARTIAL MENISECTOMY USING CLINICAL VARIABLES, RADIOGRAPHS AND MR IMAGING	Podium/Oral	No	Arthur A. De Smet	Yes	http://pubs.rsna.org/doi/abs/10.1148/radiol.11101392	Arthroscopic Partial Meniscectomy: MR Imaging for Prediction of Outcome in Middle-Aged and Elderly Patients	University of Wisconsin Hospital, Clinical Science Center	2010-07-12	2010-12-02	2011-04-01	2011-02-17	11	Radiology	7.648
	2017-06-23 14:48:27	ANTERIOR CRUCIATE LIGAMENT RECONSTRUCTION USING BIOABSORBABLE CROSS-PINS: MR IMAGING FINDINGS AT FOLLOW-UP EXAMINATION	Podium/Oral	No	Lawrence M. White	Yes	http://pubs.rsna.org/doi/abs/10.1148/radiol.09091119	Anterior Cruciate Ligament Reconstruction by Using Bioabsorbable Femoral Cross Pins: MR Imaging Findings at Follow-up and Comparison with Clinical Findings	Mount Sinai Hospital and University Health Network, University of Toronto, Toronto, Ontario, Canada	2009-06-23	2009-10-29	2010-04-01	2010-04-01	1	Radiology	7.648
Yes	2017-06-23 14:55:29	THE COMPLEX MRI APPEARANCE OF SIMPLE BONE CYSTS	Podium/Oral	No	Morris JE	No
Yes	2017-06-23 15:13:43	IMAGING CHARACTERISTICS OF DEDIFFERENTIATED CHONDROSARCOMA	Podium/Oral	No	Mark Murphey	No
Yes	2017-06-23 15:19:47	IMAGING OF PERIPHERAL MULTIPLE AND/OR PLEXIFORM SCHWANNOMAS	Podium/Oral	No	AJ Song	No
	2017-06-23 15:33:53	SCLEROSING VARIANT OF WELL DIFFERENTIATED LIPOSARCOMA: IMAGING FEATURES	Podium/Oral	No	Joshua Yellin	Yes	https://www.ncbi.nlm.nih.gov/pubmed/23789670	Sclerosing variant of well-differentiated liposarcoma: relative prevalence and spectrum of CT and MRI features	Department of Radiology, Mayo Clinic	2012-06-22	2012-10-16	2013-07-01	2013-07-01	40	AMERICAN JOURNAL OF ROENTGENOLOGY	3.105
Yes	2017-06-23 18:05:47	DIFFERENTIATION OF BONE NEOPLASMS FROM PROMINENT HEMATOPOIETIC BONE MARROW CHANGES: UTILITY OF T1 WEIGHTED IMAGES	Podium/Oral	No	H Ilaslan	No
	2017-06-23 18:24:12	**HIGH PREVALENCE OF PELVIC AND HIP MRI FINDINGS IN ASYMPTOMATIC COLLEGIATE AND PROFESSIONAL HOCKEY PLAYERS	Podium/Oral	No	Timothy J Mosher	Yes	https://www.ncbi.nlm.nih.gov/pubmed/?term=HIGH+PREVALENCE+OF+PELVIC+AND+HIP+MRI+FINDINGS+IN+ASYMPTOMATIC+COLLEGIATE+AND+PROFESSIONAL+HOCKEY+PLAYERS	High prevalence of pelvic and hip magnetic resonance imaging findings in asymptomatic collegiate and professional hockey players.	Pennsylvania State Milton S. Hershey Medical Center			2011-04-01	2011-01-13	10	The American Journal of Sports Medicine	6.255
	2017-06-23 22:00:53	INTRA-ARTICULAR HIP INJECTION: PAIN RELIEF CORRELATED WITH RADIOLOGIC SEVERITY OF OSTEOARTHRITIS	Podium/Oral	No	Devon A. Klein	Yes	https://www.ncbi.nlm.nih.gov/pubmed/?term=Intra-articular+hip+injection%3A+does+pain+relief+correlate+with+radiographic+severity+of+osteoarthritis%3F	Intra-articular hip injection: does pain relief correlate with radiographic severity of osteoarthritis?	Department of Orthopaedic Surgery, North Shore LIJ Lenox Hill Hospital, New York, NY	2010-11-15	2011-01-25	2011-11-01	2011-02-18	11	Skeletal Radiology	1.913
Yes	2017-06-23 22:10:19	RAPIDLY PROGRESSIVE, ASEPTIC HIP ARTHROPATHY FOLLOWING INTRAARTICULAR STEROID AND ANESTHETIC ADMINISTRATION	Podium/Oral	No	AH Newberg	No
	2017-06-23 22:46:33	**Unexplained "massive osteolysis of femoral head" (MOFH) after acetabular fracture: occurrence and suggested patho-etiology.	Podium/Oral	No	Gwy Suk Seo	Yes	https://www.ncbi.nlm.nih.gov/pubmed/?term=UNEXPLAINED+MASSIVE+OSTEOLYSIS+Mooney+SA	Unexplained "massive osteolysis of femoral head" (MOFH) after acetabular fracture: occurrence and suggested patho-etiology.	University of Rochester, Rochester, New York, USA.			2017-06-01	2016-08-31	77	ACTA RADIOLOGICA	1.751
	2017-06-23 23:22:55	**ACCURACY IN THE USE OF ACETABULAR CARTILAGE LOW SIGNAL INTERMEDIATE WEIGHTED SEQUENCE LINE IN DIAGNOSING CARTILAGE DELAMINATION IN PATIENTS WITH FEMOROACETABULAR IMPINGEMENT	Podium/Oral	No	SR Naspinsky	Yes	https://www.ncbi.nlm.nih.gov/pubmed/?term=FEMOROACETABULAR+IMPINGEMENT+Bernard+S.%2C	Femoroacetabular impingement: screening and definitive imaging.	Department of Radiology, Penn State Hershey Medical Center			2010-10-01	2010-10-01	7	SEMINARS IN ROENTGENOLOGY	0.936
	2017-06-23 23:36:58	SUBTROCHANTERIC FEMORAL FRACTURES IN PATIENTS ON LONG-TERM ALENDRONATE THERAPY: IMAGING FEATURES	Podium/Oral	No	Sarah Shock Chan	Yes	https://www.ncbi.nlm.nih.gov/pubmed/?term=Subtrochanteric+Femoral+Fractures+in+Patients+Receiving+Long-Term+Alendronate+Therapy%3A+Imaging+Features	Subtrochanteric femoral fractures in patients receiving long-term alendronate therapy: imaging features.	Department of Radiology, New York University Hospital for Joint Diseases	2009-09-06	2009-11-11	2010-06-01	2010-06-01	3	AMERICAN JOURNAL OF ROENTGENOLOGY	3.105
	2017-06-24 00:02:33	INJECTABLE CORTICOSTEROID PREPARATIONS: AN EMBOLIC RISK ASSESSMENT BY STATIC AND DYNAMIC MICROSCOPIC ANALYSIS	Podium/Oral	No	Peter MacMahon	Yes	https://www.ncbi.nlm.nih.gov/pubmed/21940803	Injectable corticosteroid preparations: an embolic risk assessment by static and dynamic microscopic analysis	Department of Radiology, Mater Misericordiae University Hospital	2011-01-09	2011-02-09	2011-11-01	2011-09-22	18	AMERICAN JOURNAL OF NEURORADIOLOGY	3.888
Yes	2017-06-24 00:24:34	EFFECT OF IODINATED AND GADOLINIUM BASED CONTRAST ON MICROBIAL GROWTH IN JOINT ASPIRATES	Podium/Oral	No	EA Bathala	No
	2017-06-24 00:28:57	**COMPARISON OF 3D VERSUS 2D FAST SPIN ECHO IMAGING FOR EVALUATION OF ARTICULAR CARTILAGE IN THE KNEE ON A 3 TESLA SYSTEM	Podium/Oral	No	Hicham Moukaddam	Yes	https://www.ncbi.nlm.nih.gov/pubmed/?term=COMPARISON+OF+3D+VERSUS+2D+FAST+SPIN+ECHO+IMAGING+FOR+EVALUATION+OF+ARTICULAR+CARTILAGE+IN+THE+KNEE+ON+A+3+TESLA+SYSTEM	Comparison of 3D vs. 2D fast spin echo imaging for evaluation of articular cartilage in the knee on a 3T system scientific research.	Department of Orthopedics and Rehabilitation, Yale University School of Medicine			2012-07-01	2011-06-17	15	EUROPEAN JOURNAL OF RADIOLOGY	2.507
	2017-06-24 00:33:32	COMPARISON OF 3D ISOTROPIC RESOLUTION FAST SPIN-ECHO MR IMAGING WITH CONVENTIONAL 2D MR IMAGING OF KNEE LIGAMENTS AND MENISCI AT 3 T	Podium/Oral	No	Naveen Subhas	Yes	https://www.ncbi.nlm.nih.gov/pubmed/?term=3D+ISOTROPIC+RESOLUTION+FAST+Subhas+N	MRI of the knee ligaments and menisci: comparison of isotropic-resolution 3D and conventional 2D fast spin-echo sequences at 3 T.	Cleveland Clinic Imaging Institute	2010-08-27	2010-12-15	2011-08-01	2011-08-01	17	AMERICAN JOURNAL OF ROENTGENOLOGY	3.105
Yes	2017-06-24 00:43:09	WORK IN PROGRESS: DUAL ENERGY CT USING TARGETED ITERATIVE RECONSTRUCTION TO REDUCE METAL ARTIFACT	Podium/Oral	No	PT Liu	No
Yes	2017-06-24 00:49:18	CURRENT STATUS OF MUSCULOSKELETAL RADIOLOGY FELLOWSHIPS IN THE UNITED STATES	Podium/Oral	No	Stacy E. Smith	No
	2017-06-24 01:02:11	NA	Podium/Oral	No	BR Runyan	yes	https://www.ncbi.nlm.nih.gov/pmc/articles/PMC3700532/	Hypertonic Dextrose and Morrhuate Sodium Injections (Prolotherapy) for Lateral Epicondylosis (Tennis Elbow)	Department of Family Medicine, University of Wisconsin School of Medicine and Public Health	NA	NA	NA	2013-07-01	40
	2017-06-24 01:10:12	POSTEROMEDIAL ELBOW IMPINGEMENT IN OVERHAND THROWING ATHLETES: MRI FINDINGS WITH ARTHROSCOPIC CORRELATION	Podium/Oral	No	Adam Zoga	Yes	https://www.ncbi.nlm.nih.gov/pubmed/21873020	Posteromedial elbow impingement: magnetic resonance imaging findings in overhead throwing athletes and results of arthroscopic treatment.	Rothman Institute Orthopaedics, Thomas Jefferson University	2011-01-07	2011-06-06	2011-10-01	2011-08-29	17	ARTHROSCOPY-THE JOURNAL OF ARTHROSCOPIC AND RELATED SURGERY	4.567
	2017-06-24 01:19:41	**PELVIC FLUID IN MALE PATIENTS ON MR, IS THERE A THRESHOLD AT WHICH IT MAY BE PHYSIOLOGIC?	Podium/Oral	No	Jefferson Balin	Yes	https://www.ncbi.nlm.nih.gov/pubmed/24943255	Isolated pelvic fluid in males on outpatient magnetic resonance imaging examinations: differences in incidence based on age.	Department of Radiology and Medical Imaging, University of Virginia Health System			2014-11-01	2014-11-01	56	JOURNAL OF COMPUTER ASSISTED TOMOGRAPHY	1.659
Yes	2017-06-24 01:30:09	MODERN SPIN TO LOWER EXTREMITY ROTATIONAL ABNORMALITY	Podium/Oral	No	H Mulcahy	No
	2017-06-24 01:52:07	POST-PROCEDURE PAIN FOLLOWING DIRECT MR ARTHROGRAPHY	Podium/Oral	No	Joseph C. Giaconi	Yes	https://www.ncbi.nlm.nih.gov/pubmed/?term=DIRECT+MR+ARTHROGRAPHY++Giaconi	Morbidity of direct MR arthrography.	Department of Radiology, University of California	2010-06-10	2010-08-26	2011-04-01	2011-04-01	13	AMERICAN JOURNAL OF ROENTGENOLOGY	3.105
Yes	2017-06-24 01:59:07	DOES EXPERIENCE MATTER? COMPARATIVE ACCURACY OF DIAGNOSIS OF SUPERIOR LABRAL ANTERIOR POSTERIOR (SLAP) LESIONS OF THE GLENOID LABRUM ON MR ARTHROGRAPHY BY LEVEL OF TRAINING	Podium/Oral	No	JJ Pan	No
Yes	2017-06-24 02:05:12	IS MR ARTHROGRAPHY ACCURATE IN IDENTIFYING AN UNSTABLE SLAP TEAR?	Podium/Oral	No	RD Garza-Gongora	No
Yes	2017-06-24 02:07:44	MR ARTHROGRAPHIC FINDINGS IN GLENOID LABRAL TEARS: DO GADOLINIUM AND/OR FLUID NEED TO BE IDENTIFIED WITHIN THE LABRUM TO DIAGNOSE A TEAR?	Podium/Oral	No	JC Bertozzi	No
Yes	2017-06-24 02:11:57	EVALUATION OF MRI FEATURES PREDICTIVE OF SUPRASPINATUS SURGICAL TENDON QUALITY IN LARGE OR MASSIVE ROTATOR CUFF TEARS	Podium/Oral	No	D Davis	No
Yes	2017-06-24 02:16:33	SHOULDER GLENOID “DYSPLASIA”: IS GLENOID MORPHOLOGY RELATED TO WEIGHTLIFTING AT AN EARLY AGE?	Podium/Oral	No	WB Morrison	No
	2017-06-29 00:23:24	PATTERN OF SIGNAL CHANGES IN ADHESIVE CAPSULITIS ON FAT-SUPPRESSED T2 WEIGHTED MRI	Podium/Oral	No	JM Polster	No	http://www.ajronline.org/doi/abs/10.2214/AJR.10.4683
	2017-06-29 00:30:13	DUAL ENERGY COMPUTED TOMOGRAPHY (DECT) FOR EVALUATION OF GOUT	Podium/Oral	No	Katrina Glazebrook	Yes	https://www.ncbi.nlm.nih.gov/pubmed/24671771	Dual-energy CT for the diagnosis of gout: an accuracy and diagnostic yield study	Division of Rheumatology, Department of Internal Medicine, Mayo Clinic	2013-12-18	2014-03-01	2014-03-25	2015-06-01	63	ANNALS OF THE RHEUMATIC DISEASES	10.7
	2017-06-29 00:37:10	WRIST MRI IN EVALUATING PATIENTS FOLLOWING AGGRESSIVE TREATMENT OF EARLY RHEUMATOID ARTHRITIS	Podium/Oral	No	K motamedi	Yes	https://www.ncbi.nlm.nih.gov/pubmed/25581612	Comprehensive appraisal of magnetic resonance imaging findings in sustained rheumatoid arthritis remission: a substudy.					2015-07-01	64	ARTHRITIS CARE & RESEARCH	4.862
	2017-06-29 00:43:22	*SYNOVITIS MRI SCREENING: UTILITYAND PRACTICALITY IN PATIENT MANAGEMENT	Podium/Oral	No	T Stephens	Yes	https://www.ncbi.nlm.nih.gov/pubmed/?term=Synovitis+Stephens+T	Contrast-enhanced magnetic resonance imaging positively impacts the management of some patients with rheumatoid arthritis or suspected RA	Department of Radiology, University of Virginia, Charlottesville			2012-01-01	2012-01-01	22	JCR-JOURNAL OF CLINICAL RHEUMATOLOGY	1.494
Yes	2017-06-29 00:45:12	PITFALL IN MR IMAGING IN ARTHRITIS OF THE HAND: METACARPAL HEAD PSEUDO-EROSIONS	Podium/Oral	No	LD Edmonds	No
	2017-06-29 00:49:36	*CT EVALUATION OF PATIENTS WITH POEMS SYNDROME	Podium/Oral	No	P Frohnert	Yes	https://www.ncbi.nlm.nih.gov/pubmed/25253619	Computed tomography assessment of bone lesions in patients with POEMS syndrome.	Mayo Clinic			2015-02-01	2014-09-25	54	EUROPEAN RADIOLOGY	4.277
	2017-06-29 00:54:12	ASSESSMENT OF SCAPHOID VIABILITY WITH DELAYED GADOLINIUM ENHANCED MR IMAGING: WHAT CRITERIA ARE USEFUL PREDICTORS OF AVASCULAR NECROSIS?	Podium/Oral	No	DT Wang	Yes	https://www.ncbi.nlm.nih.gov/pubmed/20858790	Assessment of scaphoid viability with MRI: a reassessment of findings on unenhanced MR images.	Department of Radiology, University of Virginia, Charlottesville, VA	2009-12-08	2010-03-05	2010-10-01	2010-10-01	7	AMERICAN JOURNAL OF ROENTGENOLOGY	3.105
Yes	2017-06-29 00:58:24	ACOUSTOELASTOGRAPHY OF THE ACHILLES TENDON: A PILOT STUDY EVALUATING A NEWNONINVASIVE ULTRASOUND TECHNIQUE TO DETERMINE THE TENSILE PROPERTIES OF THE ACHILLES TENDON IN BOTH THE NORMAL AND PATHOLOGIC STATES	Podium/Oral	No	HG Rosas	No
	2017-06-29 01:01:51	ULTRASOUND-GUIDED PERCUTANEOUS NEEDLE TENOTOMY FOR TREATMENT OF CHRONIC TENDINOSIS	Podium/Oral	No	Jon Jacobson	Yes	https://www.ncbi.nlm.nih.gov/pubmed/19710216	Sonographically Guided PercutaneousNeedle Tenotomy for the Treatment ofChronic Tendinosis	Department of Orthopedic Surgery, University of Michigan MedSport	2009-03-04	2009-04-14	2009-09-01	2009-09-01	0	JOURNAL OF ULTRASOUND IN MEDICINE	1.922
	2017-06-29 01:08:42	CONTRAST-ENHANCED MRI AS A TOOL FOR GUIDING TREATMENT DECISIONS AND PROGNOSTICATION IN DIABETIC PEDAL OSTEOMYELITIS	Podium/Oral	No	Jennifer Demertzis	Yes	https://www.ncbi.nlm.nih.gov/pubmed/?term=DIABETIC+PEDAL+OSTEOMYELITIS+Baker+J	Diabetic musculoskeletal complications and their imaging mimics.	Mallinckrodt Institute of Radiology, Musculoskeletal Section, Washington University School of Medicine	2012-04-05	2012-06-18	2012-11-01	2012-11-01	32	RADIOGRAPHICS	3.95
Yes	2017-07-03 15:03:57	MR EVALUATION OF ASYMPTOMATIC LATERAL ANKLE LIGAMENTS AND COMPARATIVE FINDINGS IN PATIENTS WITH CHRONIC LATERAL ANKLE INSTABILITY	Podium/Oral	No	DN Sandman	No
	2017-07-03 15:07:38	*THE DELTOID LIGAMENT: NOT AN INNOCENT BYSTANDER IN LATERAL ANKLE INSTABILITY	Podium/Oral	No	R Hastings	Yes	https://www.ncbi.nlm.nih.gov/pubmed/?term=Crim+JR+Deltoid	Deltoid ligament abnormalities in chronic lateral ankle instability	University of Utah, Radiology and Orthopaedics			2011-09-01	2011-09-01	18	FOOT & ANKLE INTERNATIONAL	2.022
	2017-07-03 15:11:10	THE SPRING RECESS OF THE ANTERIOR SUBTALAR JOINT	Podium/Oral	No	K Desai	Yes	https://www.ncbi.nlm.nih.gov/pubmed/21512083	The spring ligament recess of the talocalcaneonavicular joint: depiction on MR images with cadaveric and histologic correlation	Department of Radiology, NYU Hospital for Joint Diseases	2010-06-15	2010-10-12	2011-05-01	2011-05-01	14	AMERICAN JOURNAL OF ROENTGENOLOGY	3.105

## Sheet: 2011
	2017-07-03 15:15:59	BENEFITS OF LOW KVP CT ARTHROGRAPHY TECHNIQUE: A CADAVER STUDY	Podium/Oral	No	N Subhas	Yes	https://www.ncbi.nlm.nih.gov/pubmed/20419450	CT arthrography: in vitro evaluation of single and dual energy for optimization of technique	Cleveland Clinic				2010-04-25	0	Skeletal Radiology	1.913
	2017-07-03 15:23:36	FUNCTION OF THE LIGAMENTUM TERES FEMORIS BASED ON AN EVALUATION IN AN ANATOMIC MODEL	Podium/Oral	No	D.P. Beall	Yes	https://www.ncbi.nlm.nih.gov/pubmed/24908256	Function of the ligamentum teres in limiting hip rotation: a cadaveric study.	Hip Preservation Center, Baylor University Medical Center at Dallas	2013-09-02	2014-04-07	2014-09-01	2014-06-05	39	ARTHROSCOPY-THE JOURNAL OF ARTHROSCOPIC AND RELATED SURGERY	4.567
Yes	2017-07-03 15:27:34	IMAGING FINDINGS OF PATIENTS WITH GIANT CELL TUMOR AFTER TREATMENT WITH DENOSUMAB	Podium/Oral	No	M.E. Fenton	No
	2017-07-03 15:33:29	*CORRELATION OF BONE MARROW EDEMA VOLUMES WITHIN THE TIBIOFEMORAL JOINT AND MENISCAL PATHOLOGY IN THE CLINICAL SETTING OF ACUTE ANTERIOR CRUCIATE LIGAMENT TEAR	Podium/Oral	No	BU Casagranda	Yes	https://www.ncbi.nlm.nih.gov/pubmed/24002525	Relationship between bone bruise volume and the presence of meniscal tears in acute anterior cruciate ligament rupture	Department of Orthopaedic Surgery, University of Pittsburgh			2014-09-22	2013-09-04	30	KNEE SURGERY SPORTS TRAUMATOLOGY ARTHROSCOPY	3.284
	2017-07-03 17:50:59	SHORT-TERM CLINICAL SIGNIFICANCE OF OSTEOCHONDRAL FRACTURES IN PATIENTS WITH ACUTE ANTERIOR CRUCIATE LIGAMENT TEARS	Podium/Oral	No	R Kijowski	Yes	https://www.ncbi.nlm.nih.gov/pubmed/?term=Mcguine+T+Baer+G	Short-term clinical importance of osseous injuries diagnosed at MR imaging in patients with anterior cruciate ligament tear	Department of Radiology and Orthopedic Surgery, University of Wisconsin School of Medicine and Public Health	2011-10-11	2012-01-08	2012-08-01	2012-06-12	21	RADIOLOGY	7.648
	2017-07-03 17:57:38	PATTERNS OF MR SIGNAL IN DOUBLE BUNDLE A N T E R I O R C R U C I AT E L I G A M E N T RECONSTRUCTION GRAFTS BEFORE, DURING, AND AFTERTHE NEOLIGAMENTIZATION PERIOD	Podium/Oral	No	CA Britton	No
	2017-07-03 18:00:36	*MRI OF BROKEN BIOABSORBABLE CROSSPIN F I X AT I O N I N H A M S T R I N G GR A F T RECONSTRUCTIONOF THE ANTERIOR CRUCIATE LIGAMENT	Podium/Oral	No	H.R. Umans	Yes	https://www.ncbi.nlm.nih.gov/pubmed/?term=BIOABSORBABLE+CROSSPIN+Bakhru+P	MRI of broken bioabsorbable crosspin fixation in hamstring graft reconstruction of the anterior cruciate ligament	Department of Radiology Jacobi Medical Center			2011-06-01	2010-12-01	0	SKELETAL RADIOLOGY	1.913
Yes	2017-07-04 00:37:52	DYNAMIC MRI OF THE ANTERIOR CRUCIATE LIGAMENT: A FEASIBILITY STUDY TO ASSESS THE UTILITY OF AN INFLATABLE ANTERIOR DRAWER DEVICE	Podium/Oral	No	C.P Shortt	No
	2017-07-04 00:40:52	FOVEA ALTA ON MR IMAGING: IS IT A MARKER OF HIP DYSPLASIA IN THE YOUNG ADULT?	Podium/Oral	No	J Mayo	Yes	https://www.ncbi.nlm.nih.gov/pubmed/?term=FOVEA+ALTA+ON+MR+IMAGING%3A+IS+IT+A+MARKER+OF+HIP+DYSPLASIA+IN+THE+YOUNG+ADULT%3F	Fovea alta on MR images: is it a marker of hip dysplasia in young adults	Department of Radiology, New York University Hospital for Joint Diseases	2011-11-06	2012-01-10	2012-10-01	2012-10-01	19	AMERICAN JOURNAL OF ROENTGENOLOGY	3.105
Yes	2017-07-04 00:45:04	IMPORTANCE OF DOCUMENTING HIP PAIN RESPONSE TO LIDOCAINE INTRODUCED DURING ARTHROGRAPHY TO ORTHOPEDIC SURGICAL DECISION MAKING	Podium/Oral	No	R.R Snowden	No
Yes	2017-07-04 00:48:43	MORPHOLOGIC PATTERNS OF ACETABULAR LABRUM TEAR ON DIRECT MR ARTHROGRAPHY: CLASSIFICATION BASED ON LESION LOCATION, EXTENT, AND THERAPEUTIC IMPLICATION	Podium/Oral	No	AC Zoga	No
	2017-07-04 00:50:58	MRARTHROGRAPHIC APPEARANCEOF THE POSTOPERATIVE ACETABULAR LABRUM	Podium/Oral	No	DG Blankenbaker	Yes	https://www.ncbi.nlm.nih.gov/pubmed/?term=MRARTHROGRAPHIC+APPEARANCEOF+THE+POSTOPERATIVE+ACETABULAR+LABRUM	MR arthrographic appearance of the postoperative acetabular labrum in patients with suspected recurrent labral tears.	Department of Radiology, University of Wisconsin School of Medicine and Public Health	2011-02-08	2011-05-11	2011-12-01	2011-12-01	9	AMERICAN JOURNAL OF ROENTGENOLOGY	3.105
	2017-07-04 00:55:03	MASSIVE RESORPTION OF FEMORAL HEAD: AN UNCOMMON COMPLICATION AFTER ACETABULAR FRACTURE	Podium/Oral	No	K Badillo	Yes	https://www.ncbi.nlm.nih.gov/pubmed/27582313	Unexplained "massive osteolysis of femoral head" (MOFH) after acetabular fracture: occurrence and suggested patho-etiology.	University of Rochester, Rochester				2016-08-31	65	ACTA RADIOLOGICA	1.751
	2017-07-04 00:57:40	*AN 18-YEAR REVIEWOF SPORTS GROIN INJURIES IN THE ELITE HOCKEY PLAYER: CLINICAL PRESENTATION, NEW DIAGNOSTIC IMAGING, TREATMENT, AND RESULTS	Podium/Oral	No	A Mascia	Yes	https://www.ncbi.nlm.nih.gov/pubmed/?term=AN+18-YEAR+REVIEWOF+SPORTS+GROIN+INJURIES+IN+THE+ELITE+HOCKEY+PLAYER%3A+CLINICAL+PRESENTATION%2C+NEW+DIAGNOSTIC+IMAGING%2C+TREATMENT%2C+AND+RESULTS	An 18-year review of sports groin injuries in the elite hockey player: clinical presentation, new diagnostic imaging, treatment, and results	Montreal General Hospital, McGill University Health Centre			2008-05-01	2007-05-01	0	CLINICAL JOURNAL OF SPORT MEDICINE	2.544
	2017-07-04 00:59:44	*POSTERIOR HORN MEDIAL MENISCAL ROOT TEAR: THE PREQUEL	Podium/Oral	No	HR Umans	Yes	https://www.ncbi.nlm.nih.gov/pubmed/?term=POSTERIOR+HORN+MEDIAL+MENISCAL+ROOT+TEAR%3A+THE+PREQUEL	POSTERIOR HORN MEDIAL MENISCAL ROOT TEAR: THE PREQUEL	Albert Einstein College of Medicine			2014-06-01	2014-02-15	35	SKELETAL RADIOLOGY	1.913
	2017-07-04 01:01:59	*VACUUM PHENOMENON IN THE KNEE AT 3T: MR APPEARANCE IS MORE SUBTLE THAN YOU MIGHT THINK—DON’T GET SUCKED IN!	Podium/Oral	No	FA Sakamoto	Yes	https://www.ncbi.nlm.nih.gov/pubmed/?term=VACUUM+PHENOMENON+Sakamoto+FA	Vacuum phenomenon: prevalence and appearance in the knee with 3 T magnetic resonance imaging.	Imaging Institute, A21, Cleveland Clinic			2011-10-01	2011-05-01	2	SKELETAL RADIOLOGY	1.913
	2017-07-04 01:04:01	ACCURACY OFMRI FOR DIAGNOSING MENISCAL TEARS IN OLDER PATIENTS	Podium/Oral	No	N Subhas	Yes	https://www.ncbi.nlm.nih.gov/pubmed/?term=ACCURACY+OFMRI+FOR+DIAGNOSING+MENISCAL+TEARS+IN+OLDER+PATIENTS	Accuracy of MRI in the diagnosis of meniscal tears in older patients	Imaging Institute, Cleveland Clinic	2011-05-11	2011-10-25	2012-06-01	2012-06-01	15	AMERICAN JOURNAL OF ROENTGENOLOGY	3.105
	2017-07-04 01:06:16	VERIFICATION BIAS: AN UNDER-RECOGNIZED SOURCE OF ERROR IN ASSESSING THE EFFICACY OF MRI OF THE MENISCI	Podium/Oral	No	M.L. Richardson	Yes	https://www.ncbi.nlm.nih.gov/pubmed/?term=VERIFICATION+BIAS%3A+AN+UNDER-RECOGNIZED+SOURCE+OF+ERROR+IN+ASSESSING+THE+EFFICACY+OF+MRI+OF+THE+MENISCI	Verification bias: an under-recognized source of error in assessing the efficacy of MRI of the meniscii.	Department of Radiology, University of Washington School of Medicine	2011-05-21	2011-06-15	2011-08-19	2011-08-19	5	ACADEMIC RADIOLOGY	2.057
	2017-07-04 01:10:06	JUVENILE OSTEOCHONDRITIS DISSECANS (JOCD): IS IT A GROWTH DISTURBANCE OF THE SECONDARY PHYSIS OF THE EPIPHYSIS?	Podium/Oral	No	T Laor	Yes	https://www.ncbi.nlm.nih.gov/pubmed/23096188	Juvenile osteochondritis dissecans: is it a growth disturbance of the secondary physis of the epiphysis?	Department of Radiology, Cincinnati Children's Hospital Medical Center	2011-10-14	2012-06-05	2012-12-01	2012-12-01	21	MERICAN JOURNAL OF ROENTGENOLOGY	3.105
	2017-07-04 01:12:20	FOCAL PERIPHYSEAL EDEMA (FOPE) : A POTENTIALLY PAINFUL MANIFESTATION OF PHYSEAL FUSION?	Podium/Oral	No	A.M. Zbojniewicz	Yes	https://www.ncbi.nlm.nih.gov/pubmed/?term=FOCAL+PERIPHYSEAL+EDEMA+(FOPE)+%3A+A+POTENTIALLY+PAINFUL+MANIFESTATION+OF+PHYSEAL+FUSION%3F	Focal Periphyseal Edema (FOPE) zone on MRI of the adolescent knee: a potentially painful manifestation of physiologic physeal fusion?	Department of Radiology, Cincinnati Children's Hospital Medical Center	2010-12-03	2011-03-05	2011-10-01	2011-10-01	7	AMERICAN JOURNAL OF ROENTGENOLOGY	3.105
Yes	2017-07-04 01:13:54	THE SUBLABRAL FORAMEN AS A COMMUNICATING PATHWAY TO THE SUBSCAPULARIS RECESS	Podium/Oral	No	D Fitzpatrick	No
	2017-07-04 11:22:29	THE USE OF ANGLED OBLIQUE SAGITTAL IMAGES TO FACILITATE THE DIAGNOSIS OF SMALL ANTERIOR SUPRASPINATUS TEARS	Podium/Oral	No	S.L. Woodward	No	http://www.sciencedirect.com/science/article/pii/S1064968912000128
Yes	2017-07-04 11:24:48	ROTATOR CUFF CABLE POSITION AND CROSS SECTIONAL INVOLVEMENT OF CUFF TEARS AT MRI OF THE SHOULDER	Podium/Oral	No	J.D. Towers	No
	2017-07-04 11:28:49	*RELATIONSHIP BETWEEN SHOULDER INJURY AND HUMERAL TORSION IN PROFESSIONAL BASEBALL PITCHERS	Podium/Oral	No	Joshua Polster	Yes	https://www.ncbi.nlm.nih.gov/pubmed/23788680	Relationship between humeral torsion and injury in professional baseball pitchers.	Imaging Institute, Cleveland Clinic			2013-09-01	2013-06-20	27	AMERICAN JOURNAL OF SPORTS MEDICINE	6.255
Yes	2017-07-04 11:31:04	AGE, GENDER, AND ACTIVITY IN REFERRALS FROM A SINGLE SPORTS MEDICINE PRACTICE: IMPLICATIONS FOR CLINICAL AND MRI DIAGNOSIS OF SHOULDER ABNORMALITIES	Podium/Oral	No	J.D. Towers	No
	2017-07-04 11:33:53	ARTHROPLASTY OF THE HAND: RADIOGRAPHIC OUTCOMES OF PYROLYTIC CARBON PIPANDMCP JOINT REPLACEMENTS	Podium/Oral	No	J.M. Petscavage	Yes	https://www.ncbi.nlm.nih.gov/pubmed/?term=ARTHROPLASTY+OF+THE+HAND%3A+RADIOGRAPHIC+OUTCOMES+OF+PYROLYTIC+CARBON+PIPANDMCP+JOINT+REPLACEMENTS	Arthroplasty of the hand: radiographic outcomes of pyrolytic carbon proximal interphalangeal and metacarpophalangeal joint replacements.	Department of Radiology, Penn State Hershey Medical Center	2010-09-28	4/18/0001	2011-11-30	2011-11-01	8	AMERICAN JOURNAL OF ROENTGENOLOGY	3.105
	2017-07-04 11:36:30	ATYPICAL PRESENTATIONS OF LIPOMA ARBORESCENS	Podium/Oral	No	B.M Howe	Yes	https://www.ncbi.nlm.nih.gov/pubmed/?term=ATYPICAL+PRESENTATIONS+OF+LIPOMA+ARBORESCENS	Lipoma arborescens: comparison of typical and atypical disease presentations.	Department of Radiology, Mayo Clinic	2013-03-18	2013-07-01	2013-12-01	2013-08-19	29	CLINICAL RADIOLOGY	2.141
	2017-07-04 11:42:30	IMAGING CHARACTERISTICS OF PERINEURIOMA	Podium/Oral	No	J.S. Salesky	No	https://www.ncbi.nlm.nih.gov/pubmed/22024296 https://www.ncbi.nlm.nih.gov/pubmed/22024295
	2017-07-04 11:45:42	*metaphyseal and diaphyseal CHONDROBLASTOMA	Podium/Oral	No	J. Jelinek	Yes	https://www.ncbi.nlm.nih.gov/pubmed/21773875	Metaphyseal and diaphyseal chondroblastomas.	Department of Orthopaedics and Rehabilitation, State University of New York Downstate Medical Center			2011-12-01	2011-07-20	4	SKELETAL RADIOLOGY	1.913
	2017-07-04 11:48:54	CHARACTERIZATION OF SYNOVIAL SARCOMA MATRIX	Podium/Oral	No	B.W. Wilkerson	Yes	https://www.ncbi.nlm.nih.gov/pubmed/?term=wilkerson+BW	Characterization of synovial sarcoma calcification.	Department of Radiology, University of Utah Health Sciences Center	2011-06-08	2012-04-05	2012-12-01	2012-12-01	21	AMERICAN JOURNAL OF ROENTGENOLOGY	3.105
	2017-07-04 12:20:34	FAST DIXON-BASED WHOLE BODY MRI: SENSITIVITY AND SPECIFICITY IN COMPARISON WITH BONE SCAN	Podium/Oral	No	C.M. Costelloe	Yes	https://www.ncbi.nlm.nih.gov/pubmed/21990095	Fast Dixon whole-body MRI for detecting distant cancer metastasis: a preliminary clinical study.	Department of Diagnostic Radiology, University of Texas MD Anderson Cancer Center	2011-03-18	2011-08-15	2012-02-01	2011-10-11	7	JOURNAL OF MAGNETIC RESONANCE IMAGING	3.35
	2017-07-04 15:36:40	*EXTRAMEDULLARY HEMATOPOIESIS: IMAGING FEATURES	Podium/Oral	No	A.W. Ginzel	Yes	https://www.ncbi.nlm.nih.gov/pubmed/?term=EXTRAMEDULLARY+HEMATOPOIESIS+ginzel	Mass-like extramedullary hematopoiesis: imaging features.	Synergy Radiology Associates			2012-08-01	2011-11-20	8	SKELETAL RADIOLOGY	1.913
	2017-07-04 15:39:47	HIGH RESOLUTION 3T MR NEUROGRAPHY IN SCIATIC NEUROPATHY	Podium/Oral	No	A Chhabra	Yes	https://www.ncbi.nlm.nih.gov/pubmed/22451573	3-T high-resolution MR neurography of sciatic neuropathy.	Russell H. Morgan Department of Radiology and Radiological Science, The Johns Hopkins Hospital	2011-05-13	2011-08-15	2012-04-01	2012-04-01	13	AMERICAN JOURNAL OF ROENTGENOLOGY	3.105
Yes	2017-07-04 15:42:01	CARTILAGE DELAMINATION IN NATIVE KNEE CARTILAGE: HIGH PREVALENCE ON 3D SEQUENCES AT 3.0 TESLA	Podium/Oral	No	F.F. Souza	No
Yes	2017-07-04 15:43:45	TREATMENT OF CHRONIC LATERAL EPICONDYLOSIS USING HYPEROSMOLAR DEXTROSE SOLUTION: CAN ACOUSTOELASTOGRAPHY MONITOR TISSUE HEALING?	Podium/Oral	No	K.S Lee	No
	2017-07-04 15:46:16	THE CLINICAL UTILITY OF DUAL ENERGY CT IN TOPHACEOUS GOUT	Podium/Oral	No	M.A. Desai	Yes	https://www.ncbi.nlm.nih.gov/pubmed/?term=THE+CLINICAL+UTILITY+OF+DUAL+ENERGY+CT+IN+TOPHACEOUS+GOUT	Clinical utility of dual-energy CT for evaluation of tophaceous gout.	Department of Radiology, Mayo Clinic	2011-02-03	2011-05-23	2011-09-01	2011-09-01	6	RADIOGRAPHICS	3.95
Yes	2017-07-04 15:49:24	CORONAL, WB-STIR MR IMAGING IN SUSPECTED NON-ACCIDENTAL TRAUMA: DOES WB-STIR COMPLEMENT RADIOGRAPHIC BONE SURVEY IN ESTABLISHING AN INJURY PATTERN?	Podium/Oral	No	P.T. Evangelista	No
Yes	2017-07-04 15:52:33	Ultrasound Fusion - Guided MUSCULOSKELETAL BIOPSY VS. CT-GUIDED BIOPSY—OUR EARLY EXPERIENCE	Podium/Oral	No	H.A. Pinchcofsky	No
Yes	2017-07-04 17:28:02	CORTICAL DEFORMITY OF THE POSTEROLATERAL TIBIAL PLATEAU ASSOCIATED WITH ACL INJURY: A SIGN OF LATERAL MENISCUS TEAR	Podium/Oral	No	S. Mannava	No
Yes	2017-07-04 17:30:05	INJURY OF THE SOLEUS MUSCLE ORIGIN— MIMICKER OF POSTEROLATERAL CORNER INJURY IN ACL TEARS?	Podium/Oral	No	B.D. Petersen	No
Yes	2017-07-04 17:33:05	CONCORDANCE OF MRI WITH CLINICAL PERONEAL AND TIBIAL NERVE INJURY IN MULTI-LIGAMENTOUS KNEE INJURIES	Podium/Oral	No	R.E Walker	No
	2017-07-04 17:37:38	MORPHOLOGICAL ANALYSIS OF THE PATELLOFEMORAL REGION ON MR I : ASSOCIATION WITH PATELLAR DISLOCATION	Podium/Oral	No	S.A. Ali	Yes	http://www.ajronline.org/doi/abs/10.2214/AJR.09.3008	Analysis of the Patellofemoral Region on MRI: Association of Abnormal Trochlear Morphology With Severe Cartilage Defects	Department of Radiology, Emory University					0	AMERICAN JOURNAL OF ROENTGENOLOGY	3.105
Yes	2017-07-04 17:40:07	PREVALENCE OF INTRAFORAMINAL VERTEBRAL ARTERY LOOPS	Podium/Oral	No	B. Petersen	No	http://www.thespinejournalonline.com/article/S1529-9430(10)00718-7/fulltext			This may not be real
	2017-07-04 17:43:58	MINIMALLY INVASIVE SPINE INTERVENTIONS USING DYNA CT	Podium/Oral	No	A.S. Reddy	Yes	http://www.painphysicianjournal.com/current/pdf?article=MTMxMA%3D%3D&journal=53	C-arm Fluoroscopic Cone Beam CT for Guidance of Minimally Invasive Spine Interventions	Harvard Medical School, Beth Israel Deaconess Medical Center					0	PAIN PHYSICIAN	3.434
	2017-07-04 17:48:42	THE BASIC SCIENCE AND CLINICAL APPLICATIONS OF PLATELET-RICH PLASMA THERAPY: WHY SHOULD RADIOLOGISTS CARE?	Poster	No	K.S. Lee	Yes	https://www.ncbi.nlm.nih.gov/pubmed/21343507	Musculoskeletal applications of platelet-rich plasma: fad or future?	Department of Radiology, University of Wisconsin School of Medicine and Public Health	2010-10-15	2010-11-23	2011-03-11	2011-03-11	0	AMERICAN JOURNAL OF ROENTGENOLOGY	3.105
Yes	2017-07-04 17:50:52	DEVELOPMENT OF AN ONLINE TEACHING RESOURCE BASED ON THE SOCIETY OFSKELETALRADIOLOGY’SMUSCULOSKELETAL RADIOLOGY CURRICULUM UTILIZING OPEN ACCESS WEB MATERIAL	Poster	No	R.G. Lambert	No
Yes	2017-07-04 17:55:08	SONOGRAPHIC ANATOMY OF THE FIRST METATARSOPHALANGEAL JOINT WITH MRI CORRELATION	Poster	No	B. Mathieu	No
Yes	2017-07-04 17:56:16	EPOSTERS: PUSHING THE ENVELOPE	Poster	No	K.L. Schreibman	No
	2017-07-04 18:00:13	DIAGNOSTIC EVALUATION OF HIP DYSPLASIA IN THE YOUNG ADULT—EMPHASIS ON CROSSSECTIONAL IMAGING	Poster	Yes	J. Mayo	Yes	https://www.ncbi.nlm.nih.gov/pubmed/23617493	Imaging evaluation of developmental hip dysplasia in the young adult.	Department of Radiology, New York University Langone Medical Center	2012-06-06	2012-08-02	2013-05-01	2013-05-01	26	AMERICAN JOURNAL OF ROENTGENOLOGY	3.105
	2017-07-04 18:03:04	RADIAL HEAD REPLACEMENT: A RADIOLOGICAL OUTCOME STUDY	Poster	No	JM Petscavage	Yes	https://www.ncbi.nlm.nih.gov/pubmed/23096182	Radial head arthroplasty: a radiologic outcome study.	Department of Radiology, University of Washington	2011-08-09	2012-01-27	2012-11-01	2012-11-01	20	AMERICAN JOURNAL OF ROENTGENOLOGY	3.105
Yes	2017-07-04 18:03:51	MOTORCYCLE INJURIES: RADIOLOGIC EVALUATION FROM HEAD TO FOOT	Poster	No	S.E. Smith	No
Yes	2017-07-04 18:07:08	SOFT TISSUE ENHANCEMENT PATTERNS ON INDIRECT 3T MR ARTHROGRAPHY OF THE HIP	Poster	No	J.T. Bencardino	No
	2017-07-04 20:42:14	MUSCLE SCAR AFTER INDIRECT HAMSTRING INJURY: DOES IT CORRELATE WITH INITIAL INJURY EDEMA VOLUME?	Poster	No	K.M Davidson	Yes	https://www.ncbi.nlm.nih.gov/pubmed/23059864	Hamstring strength and morphology progression after return to sport from injury.	Departments of Biomedical Engineering and Athletics University of Wisconsin-Madison				2015-03-01	48	MEDICINE AND SCIENCE IN SPORTS AND EXERCISE	5.222
Yes	2017-07-04 20:51:08	"NOT JUST KNEES"—A REVIEW OF PIGMENTED VILLONODULAR SYNOVITIS (PVNS) IN VARIOUS JOINTS	Poster	No	A. Wong	No
	2017-07-04 20:54:50	*IMAGING OF BASKETBALL INJURIES	Poster	No	D.J. Spitz	Yes	https://www.ncbi.nlm.nih.gov/pubmed/?term=IMAGING+OF+BASKETBALL+INJURIES+Newman+JS	Basketball injuries.	Department of Radiology, New England Baptist Hospital			2010-11-01	2010-11-01	0	RADIOLOGIC CLINICS OF NORTH AMERICA	1.997
Yes	2017-07-04 20:58:53	EVALUATION OF OCCULT WRIST FRACTURES BY A SINGLE PLANE MRI PROTOCOL	Poster	No	H. Okanobo	No
Yes	2017-07-04 21:01:41	ULTRASOUND IN EARLY RHEUMATOID ARTHRITIS. HOW TO PERFORM A HAND AND WRIST ULTRASOUND EXAMINATION AND COMMON IMAGING FINDINGS	Poster	No	A. Rahal	No
Yes	2017-07-04 21:05:13	SHOULDER GLENOID VERSION ON CT SCAN. USING A PLANE AXIAL TO THE SCAPULA IS CRITICAL FOR A PRECISE MEASUREMENT	Poster	No	A. Rahal	No
Yes	2017-07-04 21:08:09	BONE MARROW RECONVERSION AND BODY MASS INDEX: IS THERE A RELATIONSHIP?	Poster	No	M. Dugar	No
	2017-07-05 09:54:36	AUTOMATED ATLAS-BASED STANDARDIZED QUANTIFICATION OF CARTILAGE THICKNESS MAPS: DATA FROM THE OSTEOARTHRITIS INITIATIVE	Poster	No	J.M Farber	yes	https://www.ncbi.nlm.nih.gov/pubmed/?term=Farber+JM+totterman+S	Scan-rescan precision of subchondral bone curvature maps from routine 3D DESS water excitation sequences: Data from the Osteoarthritis Initiative.					2015-12-23	57	COMPUTERS IN BIOLOGY AND MEDICINE	1.953
Yes	2017-07-05 10:05:37	KYPHOPLASTY BALLOON COMPARISON: A CADAVER-BASED ASSESSMENT OF THE INFLATION CHARACTERI S T I C S AND PERFORMANCE OF CLINICALLY AVAILABLE INFLATABLE BONE TAMPS	Poster	No	D.P. Beall	No
	2017-07-05 10:12:31	COMPUTER-AIDED DETECTION OF SCLEROTIC SPINE LESIONS ON CT	Poster	No	J.E. Burns	Yes	https://www.ncbi.nlm.nih.gov/pubmed/23449957	Automated detection of sclerotic metastases in the thoracolumbar spine at CT.	Department of Radiological Sciences, University of California-Irvine	2012-06-19	2012-12-13	2013-07-01	2013-02-28	23	RADIOLOGY	7.648
Yes	2017-07-05 12:26:17	ASSOCIATION OF ABNORMAL MRI MARROW SIGNAL WITH PAIN INSUBJECTS FROM THE OAI STUDY WITH RADIOGRAPHIC KNEE OSTEOARTHRITIS	Poster	No	M.J. Jennewein	No
	2017-07-05 12:29:04	COMPUTED TOMOGRAPHY PULMONARY ANGIOGRAPHY (CTPA) FINDINGS IN THE DETECTION OF PULMONARY EMBOLISM WITHIN 36 H FOLLOWING TOTAL HIP AND KNEE ARTHROPLASTY IN ASYMPTOMATIC PATIENTS	Poster	No	D.C. Salonen	Yes	https://www.ncbi.nlm.nih.gov/pubmed/?term=HIP+AND+KNEE+ARTHROPLASTY+Salonen	A pilot study of computed tomography-detected asymptomatic pulmonary filling defects after hip and knee arthroplasties.	Toronto Western Hospital	2011-07-11	2011-10-17	2012-05-01	2011-12-15	9	JOURNAL OF ARTHROPLASTY	3.146
Yes	2017-07-05 12:32:42	POWERED BONE ACCESS SYSTEM FACILITATES FASTER VERTEBROPLASTY PROCEDURES	Poster	No	D.P. Beall	No
Yes	2017-07-05 12:34:41	PREVALENCE AND ASSOCIATED RISK FACTORS FOR SUBCHONDRAL STRESS-RELATED LESIONS OF THE KNEE. AN MRI-BASED RETROSPECTIVE STUDY	Poster	No	A.J. Wyse	No

## Sheet: 2012
	2017-07-05 13:06:27	A needs assessment of musculoskeletal training: a survey of practicing musculoskeletal radiologists	Podium/Oral	No	Corrie Yablon	Yes	https://www.ncbi.nlm.nih.gov/pubmed/?term=A+needs+assessment+of+musculoskeletal+training%3A+a+survey+of+practicing+musculoskeletal+radiologists	A needs assessment of musculoskeletal fellowship training: a survey of practicing musculoskeletal radiologists.	Department of Radiology, University of Michigan	2012-04-20	2012-06-01	2013-04-01	2013-04-01	13	AMERICAN JOURNAL OF ROENTGENOLOGY	3.105
Yes	2017-07-05 13:08:10	Assessment of fellowship trainee clinical competency and growth with an objective standardized clinical examination within the musculoskeletal fellowship program: initial experience	Podium/Oral	Yes	Glen Gaviola	No
Yes	2017-07-05 13:10:04	Effective and efficient reporting: is there a “best” way?	Podium/Oral	No	Gabrielle Konin	No
Yes	2017-07-05 13:11:43	Imaging of intraosseous craniofacial hemangioma with pathologic correlation	Podium/Oral	No	Chikaodili Logie	No
Yes	2017-07-05 13:14:01	Phosphaturic mesenchymal tumors: imaging features of a rare entity with clinicopathologic correlation	Podium/Oral	No	Meredith Hayes	No
Yes	2017-07-05 13:17:51	Peripheral nerve sheath tumors: preliminary experience with functional and metabolic MR techniques	Podium/Oral	No	Laura Fayad	No
Yes	2017-07-05 13:19:23	“Power Driver” oncontrol bone biopsy device, initial experience and comparison with manual biopsy devices	Podium/Oral	No	Roger Han	No
	2017-07-05 13:28:29	Cross-sectional imaging findings of adiposis dolorsa	Podium/Oral	No	Jonelle Petscavage	Yes	https://www.ncbi.nlm.nih.gov/pubmed/?term=Cross-sectional+imaging+findings+of+adiposis+dolorsa	Imaging findings of adiposis dolorosa vs. massive localized lymphedema.	Department of Radiology, H066, Milton S. Hershey Medical Center	2014-09-08	2015-01-26	2015-06-01	2015-02-13	35	SKELETAL RADIOLOGY	1.913
	2017-07-05 13:31:11	Impact of high resolution 3 tesla MR neurography on patient management	Podium/Oral	No	Avneesh Chhabra	Yes	https://www.ncbi.nlm.nih.gov/pubmed/?term=Impact+of+high+resolution+3+tesla+MR+neurography+on+patient+management	Impact of high resolution 3 tesla MR neurography (MRN) on diagnostic thinking and therapeutic patient management	Department of Radiology, Southwestern Medical Center	2015-02-16	2015-06-30	2016-05-01	2015-09-22	42	EUROPEAN RADIOLOGY	4.277
Yes	2017-07-05 13:33:34	Magnetic resonance imaging findings of adverse reactions to metallic debris (ARMD) of Metal-on-Metal total hip replacements	Podium/Oral	Yes	Jonelle Petscavage	No
Yes	2017-07-05 13:35:44	Slipped capital femoral epiphysis treated with percutaneous in situ pinning: correlation of long term clinical outcome and MR imaging features of femoroacetabular impingement	Podium/Oral	No	Lawrence White	No
	2017-07-05 13:38:14	Central impingement of the hip: can it be diagnosed on MR arthrography?	Podium/Oral	No	Donna Blankenbaker	Yes	https://www.ncbi.nlm.nih.gov/pubmed/?term=Central+impingement+of+the+hip%3A+can+it+be+diagnosed+on+MR+arthrography%3F	Labral injuries due to iliopsoas impingement: can they be diagnosed on MR arthrography?	Department of Radiology, University of Wisconsin School of Medicine and Public Health	2011-11-10	2012-01-11	2012-10-01	2012-10-01	7	AMERICAN JOURNAL OF ROENTGENOLOGY	3.105
Yes	2017-07-05 13:47:04	Hip rotator cuff pathology in a sports medicine/orthopedic surgery practice: treatment options and outcomes	Podium/Oral	No	William Whetsell	No
	2017-07-05 13:50:12	MR findings at return to sport after indirect hamstring injury	Podium/Oral	No	Metthew Nett	Yes	https://www.ncbi.nlm.nih.gov/pubmed/23059864	Hamstring strength and morphology progression after return to sport from injury.	Departments of Biomedical Engineering and Athletics University of Wisconsin-Madison	2012-06-01	2012-10-01	2013-03-01	2013-03-01	12	MEDICINE AND SCIENCE IN SPORTS AND EXERCISE	5.222
	2017-07-06 10:16:07	Distribution of injectate at MRI following caudal epidural injection	Podium/Oral	No	Darra Murphey	Yes	https://www.ncbi.nlm.nih.gov/pubmed/?term=Distribution+of+injectate+at+MRI+following+caudal+epidural+injection	MR epidurography: distribution of injectate at caudal epidural injection.	Cappagh National Orthopedic Hospital	2014-01-05	2014-07-16	2015-04-01	2014-08-02	29	SKELETAL RADIOLOGY	1.913
	2017-07-06 10:23:32	Minimally-invasive spine interventions using dyna CT	Podium/Oral	No	Arra Reddy	Yes	https://www.ncbi.nlm.nih.gov/pubmed/?term=Powell+MF%2C+DiNobile+D%2C+Reddy+AS	C-arm fluoroscopic cone beam CT for guidance of minimally invasive spine interventions	Harvard Medical School, Beth Israel Deaconess Medical Center	2009-07-01	2009-12-09	2010-01-01	2010-01-01	0	PAIN PHYSICIAN	3.434
	2017-07-06 10:32:44	Three cases of joint infection following arthrography including two patients with serious post-operative complications; a warning for us all	Podium/Oral	No	Joseph Craig	Yes	https://www.ncbi.nlm.nih.gov/pubmed/?term=arthrography+zervos+MJ	Review of three magnetic resonance arthrography related infections.	Andrew T Vollman, Wayne State University School of Medicine	2012-09-08	2012-12-22	2013-02-01	2013-02-01	11	World Journal of Radiology	0
	2017-07-06 10:35:01	Platelet rich plasma for the treatment of lateral epicondylitis: sonographic assessment of tendon morphology and vascularity	Podium/Oral	No	Mauricio de la Lama	Yes	https://www.ncbi.nlm.nih.gov/pubmed/?term=Platelet+rich+plasma+for+the+treatment+of+lateral+epicondylitis%3A+sonographic+assessment+of+tendon+morphology+and+vascularity	Platelet-rich plasma for the treatment of lateral epicondylitis: sonographic assessment of tendon morphology and vascularity (pilot study)	Hospital for Special Surgery	2012-06-05	2012-08-28	2013-01-01	2012-09-22	6	SKELETAL RADIOLOGY	1.913
	2017-07-06 10:49:20	Ultrasound-guided corticosteroid treatment of greater trochanteric pain syndrome: a comparative effectiveness study between greater trochanteric proper bursa and subgluteus medius bursa injections	Podium/Oral	No	Jennifer McEvoy	Yes	https://www.ncbi.nlm.nih.gov/pubmed/?term=greater+trochanteric+pain+syndrome+Lee+KS	Ultrasound-guided corticosteroid injections for treatment of greater trochanteric pain syndrome: greater trochanter bursa versus subgluteus medius bursa.	Department of Radiology, University of Wisconsin School of Medicine and Public Health	2012-07-19	2012-10-29	2013-08-01	2013-08-01	17	AMERICAN JOURNAL OF ROENTGENOLOGY	3.105
	2017-07-06 11:05:26	*Percutaneous image-guided cryoablation of painful metastases involving bone: a retrospective review	Podium/Oral	No	Carl Narduchi	Yes	https://www.ncbi.nlm.nih.gov/pubmed/?term=painful+metastases+involving+bone+Lander+PH+McArthur+T	Percutane Image-Guided Cryoablation of Painful Osseous Metastases: A Retrospective Single-Center Review	Department of Radiology, The University of Colorado, Musculoskeletal Radiology			2017-07-01	2016-11-10	56	Current Problems in Diagnostic Radiology	0
	2017-07-06 11:11:09	Coronal oblique imaging of the knee: can it increase radiologists’ confidence in diagnosing posterior root meniscal tears?	Podium/Oral	Yes	Bethany Casagranda	Yes	https://www.ncbi.nlm.nih.gov/pubmed/?term=Coronal+oblique+imaging+of+the+knee%3A+can+it+increase+radiologists%E2%80%99+confidence+in+diagnosing+posterior+root+meniscal+tears%3F	Coronal oblique imaging of the knee: can it increase radiologists' confidence in diagnosing posterior root meniscal tears?	Department of Radiology, Division of Musculoskeletal Imaging, University of Pittsburgh Medical Center	2012-11-23	2013-01-14	2013-06-01	2013-03-05	12	CLINICAL RADIOLOGY	2.141
Yes	2017-07-06 11:45:32	Anterior cruciate ligament mucoid degeneration: a 10 year population study	Podium/Oral	No	Jeffery Brody	No
	2017-07-06 11:49:50	Use of a T2 mapping sequence for evaluating the articular cartilage of the knee joint	Podium/Oral	No	Richard Kijowski	Yes	https://www.ncbi.nlm.nih.gov/pubmed/23297335	Evaluation of the articular cartilage of the knee joint: value of adding a T2 mapping sequence to a routine MR imaging protocol.	Department of Radiology, University of Wisconsin School of Medicine and Public Health	2012-06-26	2012-09-12	2013-01-07	2013-05-01	14	RADIOLOGY	7.648
Yes	2017-07-06 11:52:26	Medial femoral condyle edema in ACL tears—injury to the medial meniscal femoral ligament	Podium/Oral	No	Lee Katz	No
	2017-07-06 11:57:29	*A fresh look at magnetic resonance imaging findings after acute patellar dislocations in adolescents	Podium/Oral	No	Corey Shaw	Yes	https://www.ncbi.nlm.nih.gov/pubmed/?term=acute+patellar+dislocations+Shaw+Corey	Magnetic Resonance Imaging Findings After Acute Patellar Dislocation in Children.	Bone & Joint Sports Medicine Institute, Naval Medical Center			2013-11-15	2013-11-01	20	JOURNAL OF BONE AND JOINT SURGERY-AMERICAN VOLUME	6.11
Yes	2017-07-06 11:59:00	Retrospective review of bleeding complications following arthrography	Podium/Oral	No	Trenton Roth	No
Yes	2017-07-06 12:01:44	The naked screw sign: utility for diagnosis of rotator cuff and labral repair failure	Podium/Oral	No	Juan Narvaez	No
Yes	2017-07-06 12:04:17	Conventional MRI evaluation of adhesive capsulitis: new perspectives	Podium/Oral	No	Hilary Umans	No
Yes	2017-07-06 12:08:27	Utility of three (old and new) MR imaging criteria to differentiate anatomic variants from slap tears	Podium/Oral	No	Nathan Linstrom	No
Yes	2017-07-06 12:13:56	Extravasation of contrast below the inferior glenohumeral ligament: is this a reliable sign for HAGL?	Podium/Oral	No	F.F Souza	No
	2017-07-06 12:19:34	Sonography of the radial and ulnar collateral ligaments of the wrist with surgical correlation	Podium/Oral	No	Mihra Taljanovic	Yes	https://www.ncbi.nlm.nih.gov/pubmed/21078815	US of the intrinsic and extrinsic wrist ligaments and triangular fibrocartilage complex--normal anatomy and imaging technique.	Department of Radiology, University of Arizona HSC	2010-04-26	2010-10-06	2011-01-01	2010-11-15	0	RADIOGRAPHICS	3.95
	2017-07-06 13:26:34	Radiographic evaluation in preoperative planning and postoperative assessment of human upper extremity allotransplantation	Podium/Oral	No	Cynthia Britton	Yes	https://www.ncbi.nlm.nih.gov/pubmed/?term=allotransplantation+Britton+CA	The role of imaging in patient selection, preoperative planning, and postoperative monitoring in human upper extremity allotransplantation.	Department of Diagnostic Radiology, University of Pittsburgh Medical Center (UPMC)	2013-12-13	2014-02-25	2014-03-25	2014-03-25	24	Journal of Transplantation	NA
	2017-07-06 13:29:52	Efficacy of an in-scanner mri exercise protocol for detecting chronic exertional compartment syndrome	Podium/Oral	No	Michael Ringler	Yes	https://www.ncbi.nlm.nih.gov/pubmed/22790836	MRI accurately detects chronic exertional compartment syndrome: a validation study.	Department of Radiology, Mayo Clinic, Rochester	2012-06-05	2012-06-21	2013-03-01	2012-07-13	4	SKELETAL RADIOLOGY	1.913
	2017-07-06 14:02:10	Osseous changes of lower extermities on MRI after 12 weeks of simulated microgravity	Podium/Oral	No	Hakan Ilaslan	Yes	https://www.ncbi.nlm.nih.gov/pubmed/28580400	Replacement of daily load attenuates but does not prevent changes to the musculoskeletal system during bed rest.	The Department of Orthopaedics and Sports Medicine, University of Washington	2016-08-15	2016-10-10	2016-10-12	2016-10-12	55	Bone Reports	0.81
Yes	2017-07-06 14:32:37	Radially-oriented MPR MRI evaluation of cartilage defects: a feasibility study with surgical correlation	Podium/Oral	No	Michael Matchette	No
Yes	2017-07-06 14:36:39	Single energy post-processing technique for bone marrow imaging on CT	Podium/Oral	No	Joshua Polster	No
	2017-07-06 14:45:47	MRI apperance of tranforaminal lumbar interbody fusion (TLIF) utilizing human recombinant bone morphogenetic protein −2 (RHBMP-2)	Podium/Oral	No	Judd Goldberg	Yes	https://www.ncbi.nlm.nih.gov/pubmed/?term=tranforaminal+lumbar+interbody+fusion+Judd+Goldberg	MRI of transforaminal lumbar interbody fusion: imaging appearance with and without the use of human recombinant bone morphogenetic protein-2 (rhBMP-2).	Department of Radiology and Medical Imaging, University of Virginia	2014-02-12	2014-05-13	2014-06-10	2014-09-01	30	SKELETAL RADIOLOGY	1.913
Yes	2017-07-07 12:00:33	Metal artifact reduction with dual-energy CT monoenergetic simulation	Podium/Oral	No	Robert Kennedy	No
Yes	2017-07-07 12:28:05	Contrast-enhanced subtraction MR imaging of musculoskeletal masses: indications for optimal use	Podium/Oral	No	Kevin McLean	No
	2017-07-07 12:31:15	Prospective evaluation of traumatic pelvic ligament injuries using MRI	Podium/Oral	No	Michael Mulligan	Yes	https://www.ncbi.nlm.nih.gov/pubmed/?term=pelvic+ligament+injuries+Mulligan+M	Magnetic resonance imaging for the evaluation of ligamentous injury in the pelvis: a prospective case-controlled study.	R Adams Cowley Shock Trauma Center, Department of Orthopaedics, University of Maryland School of Medicine		2013-05-01	2014-01-01	2014-01-01	22	JOURNAL OF ORTHOPAEDIC TRAUMA	2.264
Yes	2017-07-07 12:33:05	MR patterns of pregnancy related bone marrow edema syndrome of the hip	Podium/Oral	No	Radha Ekbote	No
	2017-07-07 12:35:10	MRI of the spine and sacroiliac joints for spondyloarthropathy: influence on clinical diagnostic confidence and patient management	Podium/Oral	No	Srinivasan Harish	Yes	https://www.ncbi.nlm.nih.gov/pubmed/?term=MRI+of+the+spine+and+sacroiliac+joints+for+spondyloarthropathy%3A+influence+on+clinical+diagnostic+confidence+and+patient+management	MR imaging of the spine and sacroiliac joints for spondyloarthritis: influence on clinical diagnostic confidence and patient management.	Departments of Rheumatology and Diagnostic Imaging, St. Joseph's Healthcare	2012-07-27	2013-02-04	2013-06-27	2013-10-01	11	RADIOLOGY	7.648
Yes	2017-07-07 12:38:16	Odontoid fractures and CPPD arthropathy: fracture risk and characterization	Podium/Oral	No	Josh Tice	No
	2017-07-07 12:43:46	Diagnosis of gout using dual energy computed tomography: an accuracy and diagnostic study	Podium/Oral	No	Katrina Glazebrook	Yes	https://www.ncbi.nlm.nih.gov/pubmed/24671771	Dual-energy CT for the diagnosis of gout: an accuracy and diagnostic yield study.	Division of Rheumatology, Department of Internal Medicine, Mayo Clinic	2013-12-18	2014-03-01	2015-06-01	2014-03-25	24	ANNALS OF THE RHEUMATIC DISEASES	10.7
Yes	2017-07-07 12:50:58	Diagnostic accuracy of two dimensional and three dimensional sequences utilizing both 3.0 T and 1.5 T MRI systems in detecting cartilage lesions of the wrist	Poster	No	Humberto Rosas	No
Yes	2017-07-07 12:54:08	Chondroblastoma of the temporal bone: review of imaging findings with pathologic correlation	Poster	No	Meredith Hayes	No
	2017-07-07 12:58:58	Novel CT technique to measure rotational alignment of knee arthroplasty	Poster	No	Glade Roper	Yes	https://www.ncbi.nlm.nih.gov/pubmed/?term=knee+arthroplasty+Roberts+C.C	Analysis of tibial component rotation following total knee arthroplasty using 3D high definition computed tomography.	Department of Radiology, Mayo Clinic	2012-09-12	2013-04-07	2013-09-01	2013-07-29	16	JOURNAL OF ARTHROPLASTY	3.146
Yes	2017-07-07 13:02:54	Interim results from an investigational device exemption trial evaluating the osseofix spinal implant for treatment of vertebral compression fractures	Poster	No	Douglas Beall	No
	2017-07-07 13:05:44	Total ankle arthroplasty: a radiographic outcome study	Poster	No	Jonelle Petscavage	Yes	https://www.ncbi.nlm.nih.gov/pubmed/?term=Total+ankle+arthroplasty+Petscavage+Jonelle	Total ankle arthroplasty: a radiographic outcome study.	Department of Radiology, University of Washington	2012-07-18	2012-09-05	2013-06-01	2013-06-01	15	AMERICAN JOURNAL OF ROENTGENOLOGY	3.105
Yes	2017-07-07 13:07:37	Bayes and bones: the utility of bayes factors for musculoskeletal imaging	Poster	No	Jonelle Petscavage	No
	2017-07-07 13:13:18	The rotator cable demystified: a review of its normal anatomy and potential contributions in rotator cuff disease	Poster	No	Soterios Gyftopoulos	Yes	https://www.ncbi.nlm.nih.gov/pubmed/23617496	Rotator cable: MRI study of its appearance in the intact rotator cuff with anatomic and histologic correlation.	Department of Radiology, NYU Langone Medical Center	2012-05-29	2012-07-25	2013-05-01	2013-05-01	14	AMERICAN JOURNAL OF ROENTGENOLOGY	3.105
	2017-07-07 13:17:56	MRI-arthroscopy correlation for shoulder anatomy and pathology: a teaching guide	Poster	No	Soterios Gyftopoulos	Yes	https://www.ncbi.nlm.nih.gov/pubmed/?term=MRI-arthroscopy+correlation+for+shoulder+anatomy+and+pathology%3A+a+teaching+guide	MRI-Arthroscopy Correlation for Shoulder Anatomy and Pathology: A Teaching Guide.	Department of Radiology, NYU Langone Medical Center/Hospital for Joint Diseases	2014-08-08	2014-11-14	2015-06-01	2015-06-01	39	AMERICAN JOURNAL OF ROENTGENOLOGY	3.105
	2017-07-07 13:20:07	Imaging appearance of the normal and partially torn ligamentum teres on hip MR arthrography	Poster	No	Donna Blankenbaker	Yes	https://www.ncbi.nlm.nih.gov/pubmed/?term=Imaging+appearance+of+the+normal+and+partially+torn+ligamentum+teres+on+hip+MR+arthrography	Imaging appearance of the normal and partially torn ligamentum teres on hip MR arthrography.	Department of Radiology, University of Wisconsin School of Medicine and Public Health	2012-01-27	2012-03-12	2012-11-01	2012-11-01	8	AMERICAN JOURNAL OF ROENTGENOLOGY	3.105
Yes	2017-07-07 13:21:46	Anatomic variants of the vertebral column: a pictorial review	Poster	No	William Astor	No
	2017-07-07 13:25:16	Complications after rotator cuff surgery—an imaging review	Poster	No	Rashmi Thakkar	Yes	https://www.ncbi.nlm.nih.gov/pubmed/24734935	Complications of rotator cuff surgery-the role of post-operative imaging in patient care.	The Russell H. Morgan Department of Radiology and Radiology Science, Johns Hopkins Hospital	2013-10-04	2014-04-14	2014-07-01	2014-04-15	25	BRITISH JOURNAL OF RADIOLOGY	2.235
	2017-07-07 13:35:57	Is contrast-enhanced mri required to evaluate the extent of a bone tumor?	Poster	No	Laura Fayad	Yes	https://www.ncbi.nlm.nih.gov/pubmed/24914418	Chemical shift imaging: preliminary experience as an alternative sequence for defining the extent of a bone tumor.	The Russell H. Morgan Department of Radiology and Radiological Science, The Johns Hopkins Medical Institutions	2014-01-08	2014-04-28	2014-06-01	2014-06-01	27	Quantitative Imaging in Medicine and Surgery	0
Yes	2017-07-07 13:37:24	Challenges in the diagnosis and treatment of osteoid osteomas	Poster	No	Ernest Rudman	No
Yes	2017-07-07 13:40:05	Neurogenic pelvic pain and denervation syndromes: differential diagnosis with emphasis on cross sectional imaging	Poster	No	Holly Delaney	No
Yes	2017-07-07 14:09:25	Classification of rotator cuff tears based on tear pattern using MR imaging	Poster	No	Soterios Gyftopoulos	No
	2017-07-08 01:34:36	MR guided pelvic nerve blocks	Poster	No	Avneesh Chhabra	Yes	https://www.ncbi.nlm.nih.gov/pubmed/24210321	Magnetic resonance neurography-guided nerve blocks for the diagnosis and treatment of chronic pelvic pain syndrome.	Musculoskeletal Radiology, The Russell H. Morgan Department of Radiology and Radiological Science				2013-08-01	17	NEUROIMAGING CLINICS OF NORTH AMERICA	1.455
	2017-07-10 09:04:30	*Low insertion of the medial head of triceps muscle at the elbow: normal anatomy, variants, and pathology based on cadaveric and MRI studies	Poster	No	Luis Beltran	Yes	https://www.ncbi.nlm.nih.gov/pubmed/?term=triceps+muscle+Luis+beltran https://link.springer.com/article/10.1007/s00256-013-1662-z	Transient pain and paresthesias in the hand—ulnar neuropathy secondary to compression from a low-lying medial triceps muscle and tendon insertion	Department of Radiology, NYU Hospital for Joint Diseases			2014-01-01	2013-06-21	15	SKELETAL RADIOLOGY	1.913
Yes	2017-07-10 09:06:00	The semimembranosus tendon: an often forgotten culprit in medial knee pain	Poster	No	Ernest Rudman	No
Yes	2017-07-10 09:07:24	Chronic impingement syndromes of the lower extremity: advanced imaging features of important causes of chronic joint pain	Poster	No	Rachel Tenenbein	No
Yes	2017-07-10 09:12:46	MRI imaging characteristics of chronic inflammatory demyelinating polyneuropathy (CIDP)	Poster	No	Scott Paulsen	No
Yes	2017-07-10 09:16:15	Metal artifact reduction using a monoenergetic dual energy ct technique	Poster	Yes	Naveen Subhas	No
Yes	2017-07-10 09:17:56	Myofascial imaging findings in sickle cell disease	Poster	No	Holly Delaney	No
Yes	2017-07-10 09:20:43	Radiologic and arthroscopic correlation of internal derangement of the knee	Poster	No	Nehal Shah	No
	2017-07-10 09:29:22	Appearance and evolution of disuse osteopenia on fluid-sensitive, fat-saturated MR imaging	Poster	No	David Sandman	Yes	https://www.ncbi.nlm.nih.gov/pubmed/?term=Virayanavich+W+Nardo+L.%2C+Souza+R.%2C	Bone marrow changes related to disuse.	Musculoskeletal and Quantitative Imaging Group (MQIR), Department of Radiology, University of California	2012-12-13	2013-05-30	2013-12-01	2013-07-07	17	EUROPEAN RADIOLOGY	4.277
Yes	2017-07-10 09:32:39	Triceps anatomy, tears, and terminology	Poster	No	Robert Boutin	No
Yes	2017-07-10 09:35:14	Prefemoral fat pad impingement syndrome—a review	Poster	No	Manickam Kumaravel	No
Yes	2017-07-10 09:37:06	Posterior hip pain—the unusual suspects!	Poster	No	Manickam Kumaravel	No

## Sheet: 2013
Yes	2017-07-10 10:05:10	Data driven design of a new fourth year MSK elective	Podium/Oral	No	Donald Flemming	No
Yes	2017-07-10 10:06:47	Utilization practices and current awareness of non traditional imaging technologies in MSK radiologywhat we need to know in order to stay ahead of the growing turf wars in imaging and where are we headed	Podium/Oral	No	Stacy Smith	No
	2017-07-10 10:09:27	“Fool me twice”: delayed diagnoses in radiology with an emphasis on perpetuated errors	Podium/Oral	No	Liem Mansfield	Yes	https://www.ncbi.nlm.nih.gov/pubmed/?term=%E2%80%9CFool+me+twice%E2%80%9D%3A+delayed+diagnoses+in+radiology+with+an+emphasis+on+perpetuated+errors	Fool me twice: delayed diagnoses in radiology with emphasis on perpetuated errors.	Department of Radiology, Tripler Army Medical Center	2013-07-02	2013-09-11	2014-03-01	2014-03-01	12	AMERICAN JOURNAL OF ROENTGENOLOGY	3.105
Yes	2017-07-10 10:14:17	Novel CT metal artifact reduction prototype for evaluation of shoulder arthroplasties: preliminary results	Podium/Oral	No	Naveen Subhas	No
	2017-07-10 10:16:24	3DMR osseous reconstructions of the shoulder using a gradient-echo based 2-point dixon reconstruction: a feasibility study	Podium/Oral	No	Soterios Gyftopoulos	Yes	https://www.ncbi.nlm.nih.gov/pubmed/?term=3DMR+osseous+reconstructions+of+the+shoulder+using+a+gradient-echo+based+2-point+dixon+reconstruction%3A+a+feasibility+study	3DMR osseous reconstructions of the shoulder using a gradient-echo based two-point Dixon reconstruction: a feasibility study.	Department of Radiology, NYU Langone Medical Center	2012-06-06	2012-07-02	2013-03-01	2012-07-25	0	SKELETAL RADIOLOGY	1.913
Yes	2017-07-10 10:26:24	Utility of postcontrast subtraction MR imaging in the evaluation of periprosthetic pseudotumor in patients with metal-on-metal hip prostheses	Podium/Oral	No	Tara Otto	No
Yes	2017-07-10 10:31:40	Pre-operative evaluation of patients undergoing knee articular cartilage defect repair: MRI 3D thickness maps derived from a validated, automated segmentation platform - initial results	Podium/Oral	No	Eric Brandser	No
	2017-07-10 10:35:31	Carpal kinematics from dynamic wrist MRI during active range of motion	Podium/Oral	No	Robert Boutin	Yes	https://www.ncbi.nlm.nih.gov/pubmed/24391865	Real-time magnetic resonance imaging (MRI) during active wrist motion--initial observations.	Department of Radiology, University of California Davis School of Medicine	2013-08-18	2013-11-11	2013-12-01	2013-12-01	9	PLOS ONE	3.394
	2017-07-10 10:39:16	MRI characteristics of healed and unhealed peripheral vertical meniscal tears	Podium/Oral	No	Richard Kijowski	Yes	https://www.ncbi.nlm.nih.gov/pubmed/?term=MRI+characteristics+of+healed+and+unhealed+peripheral+vertical+meniscal+tears	MRI characteristics of healed and unhealed peripheral vertical meniscal tears.	Department of Radiology, University of Wisconsin	2013-07-02	2013-08-15	2014-03-01	2014-03-01	12	AMERICAN JOURNAL OF ROENTGENOLOGY	3.105
	2017-07-10 10:42:31	The meniscal ossicle: is it related to meniscal root tear?	Podium/Oral	No	Andrew Palisch	Yes	https://www.ncbi.nlm.nih.gov/pubmed/?term=meniscal+ossicle+Morrison+W.	Meniscal ossicle: posttraumatic origin and association with posterior meniscal root tears.	Department of Musculoskeletal Imaging, Mount Sinai Hospital and University Health Network	2013-08-29	2013-11-22	2014-11-01	2014-11-01	20	AMERICAN JOURNAL OF ROENTGENOLOGY	3.105
	2017-07-10 10:53:34	Juvenile osteochondritis dissecans: correlation of findings on histology and MRI	Podium/Oral	No	Andrew Zbojniewicz	Yes	https://www.ncbi.nlm.nih.gov/pubmed/26102409	Juvenile Osteochondritis Dissecans: Correlation Between Histopathology and MRI.	Department of Radiology, Cincinnati Children's Hospital Medical Center	2014-08-04	2014-10-26	2015-07-01	2015-07-01	28	AMERICAN JOURNAL OF ROENTGENOLOGY	3.105
Yes	2017-07-10 10:55:13	Abnormalities of the quadriceps continuation on MRI: differentiating pathologic from age related findings	Podium/Oral	No	Hilary Umans	No
Yes	2017-07-10 10:57:48	Radiographic diagnosis of transient lateral patellar dislocation: what have we been missing?	Podium/Oral	No	Liem Mansfield	Yes		Radiographic Evaluation of Transient Lateral Patellar Dislocation					2014-08-01	17	Contemporary Diagnostic Radiology	NA
	2017-07-10 10:59:43	TT-TG distance measurements on knee MRI: error analysis and correction	Podium/Oral	No	Robert Boutin	Yes	https://www.ncbi.nlm.nih.gov/pubmed/?term=TT-TG+distance+measurements+on+knee+MRI%3A+error+analysis+and+correction	Axial scan orientation and the tibial tubercle-trochlear groove distance: error analysis and correction.	Department of Radiology and Imaging Sciences, NIH Clinical Center	2013-06-29	2013-10-11	2014-06-01	2014-06-01	15	AMERICAN JOURNAL OF ROENTGENOLOGY	3.105
	2017-07-10 11:04:03	Gluteal muscle atrophy: natural history and association with hip fracture in older individuals	Podium/Oral	No	Suzanne Long	Yes	https://www.ncbi.nlm.nih.gov/pubmed/26571058	Association of Gluteus Medius and Minimus Muscle Atrophy and Fall-Related Hip Fracture in Older Individuals Using Computed Tomography.	University of Pennsylvania Perelman School of Medicine	2015-07-03	2015-09-01	2016-03-01	2016-03-01	36	JOURNAL OF COMPUTER ASSISTED TOMOGRAPHY	1.659
	2017-07-10 11:06:37	Correlation of ultrasound-guided corticosteroid injection of the quadratus femoris with MRI findings of ischiofemoral impingement	Podium/Oral	No	Matthew Backer	Yes	https://www.ncbi.nlm.nih.gov/pubmed/?term=Correlation+of+ultrasound-guided+corticosteroid+injection+of+the+quadratus+femoris+with+MRI+findings+of+ischiofemoral+impingement	Correlation of ultrasound-guided corticosteroid injection of the quadratus femoris with MRI findings of ischiofemoral impingement.	Department of Radiology, University of Wisconsin School of Medicine and Public Health	2013-11-27	2014-03-10	2014-09-01	2014-09-01	18	AMERICAN JOURNAL OF ROENTGENOLOGY	3.105
Yes	2017-07-10 11:11:03	Rapidly progressive osteoarthritis: a review of clinical and imaging features in 23 patients	Podium/Oral	No	George Ganson	No
Yes	2017-07-10 11:18:02	Anatomic variations of femoral nerves on high resolution 3 T magnetic resonance neurography and their relation to abnormal nerve and muscle imaging findings	Podium/Oral	No	Michael Aro	No
	2017-07-10 11:23:25	MRI evaluation of concurrent chronic exertional compartment syndrome of the lower extremity and popliteal artery entrapment	Podium/Oral	No	John Haas	Yes	https://www.ncbi.nlm.nih.gov/pubmed/22790836	MRI accurately detects chronic exertional compartment syndrome: a validation study.	Department of Radiology, Mayo Clinic, Rochester	2012-06-05	2012-06-21	2013-03-01	2012-07-13	0	SKELETAL RADIOLOGY	1.913
	2017-07-10 11:26:27	Magnetic resonance imaging of second metatarsophalangeal joint plantar plate tear and its relationship to lesions in the second intermetatarsal space	Podium/Oral	No	Hilary Umans	Yes	https://www.ncbi.nlm.nih.gov/pubmed/?term=second+intermetatarsal+Wilde+G.	MRI of lesser metatarsophalangeal joint plantar plate tears and associated adjacent interspace lesions.	Albert Einstein College of Medicine and Lenox Hill Radiology Imaging and Associates	2014-01-16	2014-05-14	2014-10-01	2014-06-01	15	SKELETAL RADIOLOGY	1.913
Yes	2017-07-10 11:28:31	Displaced axillary flap tears of the inferior glenoid labrum at MR arthrography of the shoulder	Podium/Oral	No	Lawrence White	No
	2017-07-10 11:30:27	Correlation of MRI with arthroscopy for the diagnosis of subscapularis tendon tears	Podium/Oral	No	J. O’Donnell	Yes	https://www.ncbi.nlm.nih.gov/pubmed/?term=Correlation+of+MRI+with+arthroscopy+for+the+diagnosis+of+subscapularis+tendon+tears	Correlation of MRI with arthroscopy for the evaluation of the subscapularis tendon: a musculoskeletal division’s experience.	Department of Radiology, NYU Langone Medical Center	2013-01-08	2013-06-03	2013-09-01	2013-06-25	3	SKELETAL RADIOLOGY	1.913
	2017-07-10 11:38:52	MRI appearances of subscapularis injuries in professional baseball players	Podium/Oral	No	Gregory Harkey	Yes	https://www.ncbi.nlm.nih.gov/pubmed/26305059	Throwing-related injuries of the subscapularis in professional baseball players.	Imaging Institute, Cleveland Clinic, Cleveland	2015-04-13	2015-08-13	2016-01-01	2015-08-25	28	SKELETAL RADIOLOGY	1.913
	2017-07-10 11:45:59	Flexor carpi radialis tendinopathy and its association with scapho-trapezio-trapezoid and first carpometacarpal osteoarthritis	Podium/Oral	No	Andrew Palisch	yes	https://www.ncbi.nlm.nih.gov/pubmed/16570175	Flexor carpi radialis tendinopathy: spectrum of imaging findings and association with triscaphe arthritis	Department of Radiology, Diagnostic Imaging Inc., Frankford Hopitals-Torresdale Campus				2006-03-29	0	SKELETAL RADIOLOGY	1.913
	2017-07-10 11:49:57	High-resolution ultrasonography of the dorsal and palmar extrinsic wrist ligaments in correlation with 3 T magnetic resonance imaging in 40 normal volunteers and 10 cadaveric specimens with surgical correlation	Podium/Oral	No	Mihra Taljanovic	Yes	https://www.ncbi.nlm.nih.gov/pubmed/21078815	US of the intrinsic and extrinsic wrist ligaments and triangular fibrocartilage complex--normal anatomy and imaging technique.	Department of Radiology, University of Arizona HSC	4/26/0010	2010-10-06	2011-01-01	2010-11-15	0	RADIOGRAPHICS	3.95
	2017-07-10 12:07:59	Ultrasound of displaced ulnar collateral ligament tears of the thumb: the stener lesion revisited	Podium/Oral	No	David Melville	Yes	https://www.ncbi.nlm.nih.gov/pubmed/?term=Ultrasound+of+displaced+ulnar+collateral+ligament+tears+of+the+thumb%3A+the+stener+lesion+revisited	Ultrasound of displaced ulnar collateral ligament tears of the thumb: the Stener lesion revisited.	Department of Radiology, University of Michigan	2012-07-31	2012-08-29	2013-05-01	2012-09-22	0	SKELETAL RADIOLOGY	1.913
Yes	2017-07-10 12:11:16	Dens-basion relationships: new observations in the elderly	Podium/Oral	No	Richard Daffner	No
Yes	2017-07-10 12:12:36	Morphology of endplate cement extravasation can predict adjacent level fracture in osteoporotic patients undergoing vertebroplasty and kyphoplasty	Podium/Oral	No	Mary Kristin Jesse	No
	2017-07-10 12:14:26	Tissue distribution of clonidine following intraforaminal implantation of biodegradablepellets: potential alternative to epidural steroid for radiculopathy	Podium/Oral	No	Douglas beall	Yes	https://www.ncbi.nlm.nih.gov/pubmed/?term=Tissue+distribution+of+clonidine+following+intraforaminal+implantation+of+biodegradablepellets%3A+potential+alternative+to+epidural+steroid+for+radiculopathy	Tissue distribution of clonidine following intraforaminal implantation of biodegradable pellets: potential alternative to epidural steroid for radiculopathy.	Oklahoma Spine Hospital, Clinical Radiology of Oklahoma	2012-03-29	2012-05-03	2012-09-01	2012-09-01	0	PAIN PHYSICIAN	3.434
Yes	2017-07-10 12:19:32	Magnetic resonance imaging-guided percutaneous biopsy of occult musculoskeletal lesions: initial assessment of feasibility, safety, and diagnostic yield	Podium/Oral	No	Abhijit Datir	No
	2017-07-10 12:23:44	Image guided core needle biopsy of musculoskeletal lesions: are nondiagnostic results clinically useful?	Podium/Oral	No	Jim Wu	Yes	https://www.ncbi.nlm.nih.gov/pubmed/23861048	Image guided core needle biopsy of musculoskeletal lesions: are nondiagnostic results clinically useful?	Division of Musculoskeletal Radiology, Department of Radiology, Beth Israel Deaconess Medical Center and Harvard Medical School	2013-04-04	2013-07-02	2013-11-01	2013-07-17	4	CLINICAL ORTHOPAEDICS AND RELATED RESEARCH	3.907
	2017-07-10 12:27:59	Utility of percutaneous joint aspiration and synovial biopsy in identifying infected hip arthroplasy	Podium/Oral	No	M. cross	Yes	https://www.ncbi.nlm.nih.gov/pubmed/?term=Utility+of+percutaneous+joint+aspiration+and+synovial+biopsy+in+identifying+infected+hip+arthroplasy	Utility of percutaneous joint aspiration and synovial biopsy in identifying culture-positive infected hip arthroplasty.	Department of Radiology, Mayo Clinic	2013-06-28	2013-10-10	2014-02-01	2013-11-24	8	SKELETAL RADIOLOGY	1.913
	2017-07-10 12:38:26	Cyst or cystic tumor? The role of quantitative diffusion weighted imaging in differentiating these entities	Podium/Oral	No	Ty Subhawong	Yes	https://www.ncbi.nlm.nih.gov/pubmed/23974467	Characterization of soft tissue masses: can quantitative diffusion weighted imaging reliably distinguish cysts from solid masses?	Department of Radiology, University of Miami Miller School of Medicine	2013-04-09	2013-07-25	2013-11-01	2013-08-24	5	Skeletal Radiology	1.913
	2017-07-10 12:42:20	MR imaging accuracy in diagnosing malignant bone marrow lesions	Podium/Oral	No	Chad Khol	Yes	https://www.ncbi.nlm.nih.gov/pubmed/?term=MR+imaging+accuracy+in+diagnosing+malignant+bone+marrow+lesions+Lorans+R.	Accuracy of chemical shift MR imaging in diagnosing indeterminate bone marrow lesions in the pelvis: review of a single institution's experience.	Department of Radiology, Mayo Clinic	2014-01-07	2014-03-30	2014-08-01	2014-04-30	13	SKELETAL RADIOLOGY	1.913
	2017-07-10 12:54:54	MRI leads to increased false-positive diagnosis of chondrosarcoma	Podium/Oral	No	Julia Crim	Yes	https://www.ncbi.nlm.nih.gov/pubmed/26220916	Can imaging criteria distinguish enchondroma from grade 1 chondrosarcoma?	Department of Radiology, University of Missouri	2015-02-11	2015-06-27	2015-11-01	2015-07-17	28	EUROPEAN JOURNAL OF RADIOLOGY	2.507
Yes	2017-07-10 13:00:08	Imaging of osteoblastoma of the appendicular skeleton with pathologic correlation	Podium/Oral	No	Lien Senchak	No
	2017-07-10 13:02:45	Imaging features of synovial chondromatosis of the spine: a review of 28 cases	Podium/Oral	No	Laurel Littrell	Yes	https://www.ncbi.nlm.nih.gov/pubmed/?term=Imaging+features+of+synovial+chondromatosis+of+the+spine%3A+a+review+of+28+cases	Imaging features of synovial chondromatosis of the spine: a review of 28 cases.	Department of Radiology, Mayo Clinic	2015-03-09	2015-08-27	2016-01-01	2015-09-12	30	SKELETAL RADIOLOGY	1.913
	2017-07-10 13:06:12	“Serious” serous atrophy of bone marrow: many different causes and one particular complication	Podium/Oral	No	Robert Boutin	Yes	https://www.ncbi.nlm.nih.gov/pubmed/?term=serous+atrophy+Laor+T.	MRI findings of serous atrophy of bone marrow and associated complications.	Department of Radiology, 4860 Y St., Suite 3100, UC Davis, Sacramento	2014-10-21	2015-02-23	2015-09-01	2015-03-13	24	EUROPEAN RADIOLOGY	4.277
Yes	2017-07-10 13:09:37	Subpubic cartilaginous cyst: an uncommon lesion with a highly characteristic imaging appearance	Podium/Oral	No	Mark Kransdorf	No
	2017-07-10 13:13:45	*Post-traumatic cysts following pediatric fracture	Podium/Oral	No	Mark Murphey	Yes	https://www.ncbi.nlm.nih.gov/pubmed/?term=Post-traumatic+cysts+following+pediatric+fracture+Lewandowski+L.%2C	Posttraumatic cysts after pediatric fracture.	Departments of Orthopaedics and Rehabilitation, Walter Reed National Military Medical Center			2013-04-01	2013-04-01	1	JOURNAL OF PEDIATRIC ORTHOPAEDICS	1.907
Yes	2017-07-10 13:15:15	Imaging characteristics of musculoskeletal echinococcus disease	Podium/Oral	No	Pramod Mambalam	No
	2017-07-10 13:17:45	Nodular fasciitis: characteristic imaging features on ultrasound and magnetic resonance imaging	Podium/Oral	No	Corrie Yablon	Yes	https://www.ncbi.nlm.nih.gov/pubmed/?term=Nodular+fasciitis%3A+characteristic+imaging+features+on+ultrasound+and+magnetic+resonance+imaging	Nodular fasciitis: characteristic imaging features on sonography and magnetic resonance imaging.	Department of Radiology, University of Michigan, Taubman Center	2013-06-10	2013-08-05	2014-04-01	2014-04-01	13	JOURNAL OF ULTRASOUND IN MEDICINE	1.922
	2017-07-10 13:20:24	Radiographic evaluation of the inbone total ankle replacement	Podium/Oral	No	Abhijit Datir	Yes	https://www.ncbi.nlm.nih.gov/pubmed/24026069	Radiographic evaluation of INBONE total ankle arthroplasty: a retrospective analysis of 30 cases.	Musculoskeletal Division, Department of Radiology and Imaging Sciences, Emory University Hospital	2013-03-29	2013-08-12	2013-12-01	2013-09-12	6	SKELETAL RADIOLOGY	1.913
Yes	2017-07-10 15:15:24	Effect of wrist positioning on visualization of the triangular fibrocartilage with magnetic resonance imaging	Podium/Oral	No	Heman Dave	No

## Sheet: 2014
Yes	2017-07-10 15:18:05	ANALYSIS OF ON-CALL RADIOLOGY RESIDENT MUSCULOSKELETAL MISSES AND CLINICAL IMPACT	Podium/Oral	No	Luke Scalcione	No
Yes	2017-07-10 15:22:09	VARIATION OF PATIENT RADIATION EXPOSURE DURING COMMONLY PERFORMED FLUOROSCOPICALLY GUIDED MUSCULOSKELETAL SPINE INJECTIONS	Podium/Oral	No	Stuart Cohen	No
	2017-07-10 15:26:43	USING LEAN PRINCIPLES TO IMPROVE RADIOGRAPHIC QUALITYAT THE BUSY ORTHOPEDIC IMAGING CLINIC	Podium/Oral	No	Steven Baccei	Yes	https://www.ncbi.nlm.nih.gov/pubmed/25842022	Improving radiographic quality at a busy outpatient imaging center.	University of Massachusetts Medical School and UMass Memorial Healthcare				2015-04-01	13	JOURNAL OF THE AMERICAN COLLEGE OF RADIOLOGY	2.813
	2017-07-10 15:28:51	DIGITAL TOMOSYNTHESIS TO DETECT BONE HEALING?: COMPARISON TO RADIOGRAPHYAND COMPUTED TOMOGRAPHY	Podium/Oral	No	Alice Ha	Yes	https://www.ncbi.nlm.nih.gov/pubmed/?term=DIGITAL+TOMOSYNTHESIs+Chew+FS		Department of Radiology, University of Washington	2014-09-14	2014-12-03	2015-07-01	2015-07-01	16	AMERICAN JOURNAL OF ROENTGENOLOGY	3.105
	2017-07-10 15:34:34	STRATIFYING MDCT TRABECULAR ATTENUATION MEASUREMENTS BYAGE AS A REFERENCE STANDARD IN THE ASSESSMENT OF BONE MINERAL DENSITYAND POSSIBLE SCREENING TOOL FOR OSTEOPOROSIS	Podium/Oral	No	Humberto Rosas	Yes	https://www.ncbi.nlm.nih.gov/pubmed/26153046	Effect of IV contrast on lumbar trabecular attenuation at routine abdominal CT: correlation with DXA and implications for opportunistic osteoporosis screening	Department of Radiology, University of Wisconsin School of Medicine & Public Health	2015-01-15	2015-06-26	2016-01-01	2015-07-08	16	OSTEOPOROSIS INTERNATIONAL	3.906
	2017-07-11 13:37:37	COMPARISON OF MULTI-COMPONENT T2 PARAMETERS OF THE ARTICULAR CARTILAGE OF THE KNEE JOINT IN ASYMPTOMATIC VOLUNTEERS AND PATIENTS WITH OSTEOARTHRITIS	Podium/Oral	No	Richard Kijowski	Yes	https://www.ncbi.nlm.nih.gov/pubmed/26024307	Articular Cartilage of the Human Knee Joint: In Vivo Multicomponent T2 Analysis at 3.0 T.	Departments of Medical Physics (F.L., A.S., W.F.B.), Biomechanical Engineering (K.W.C.), Radiology (A.S., R.K.), and Orthopedics (J.J.W.), University of Wisconsin School of Medicine and Public Health	2014-09-14	2015-02-05	2015-11-01	2015-05-25	14	RADIOLOGY	7.648
Yes	2017-07-11 13:41:52	MRI MORPHOLOGICAL AND QUANTITATIVE APPEARANCE OF ENGINEERED ALLOGRAFT FOR KNEE CHONDRAL REPAIR AT THREE, SIX AND NINE MONTHS: INITIAL RESULTS WITH CLINICAL CORRELATION ON NINE PATIENTS USING 3D FS FSE, 2D FS FSE, 2D FSEIR AND SEVEN ECHO T2 MAPS AT 1.5 T	Podium/Oral	No	Joshua Farber	No
	2017-07-11 13:45:00	SHINKIE (NERVE-SHEATH SIGNAL INCREASEDWITH INKED REST-TISSUE RARE IMAGING)—NOVEL 3D ISOTROPIC MR NEUROGRAPHY TECHNIQUE—TECHNICAL ADVANTAGES OVER 3DIRTSE BASED IMAGING ON 3 TESLA SCANNER	Podium/Oral	No	Jared Kasper	Yes	https://www.ncbi.nlm.nih.gov/pubmed/25638217	SHINKEI--a novel 3D isotropic MR neurography technique: technical advantages over 3DIRTSE-based imaging.	Musculoskeletal Radiology, University of Texas Southwestern Medical Center	2014-08-18	2014-12-03	2015-06-01	2015-02-01	11	EUROPEAN RADIOLOGY	4.277
Yes	2017-07-11 13:46:53	CORRELATION BETWEEN SHOULDER MRI AND ARTHROSCOPY: DOES THE TIME INTERVAL BETWEEN THE PRE-OPERATIVE MRI AND ARTHROSCOPY MATTER?	Podium/Oral	No	Douglas Adolphson	No
Yes	2017-07-11 13:48:22	MRI DIAGNOSIS OF GLENOID LABRAL TEAR USING THE BICEPS LABRAL OBLIQUE (BLO) SEQUENCE	Podium/Oral	No	Hilary Umans	No
	2017-07-11 13:50:12	HILL-SACHS LESION LOCATION: DOES IT PLAYA ROLE IN ENGAGEMENT?	Podium/Oral	No	Annie Wang	Yes	https://www.ncbi.nlm.nih.gov/pubmed/?term=HILL-SACHS+LESION+LOCATION%3A+DOES+IT+PLAYA+ROLE+IN+ENGAGEMENT%3F	Hill-Sachs lesion location: does it play a role in engagement?	Department of Radiology, NYU Langone Medical Center	2014-11-19	2015-03-11	2015-08-01	2015-04-07	13	SKELETAL RADIOLOGY	1.913
Yes	2017-07-11 13:53:30	ACROMIAL EPIPHYSIOLYSIS: A PREVIOUSLY UNRECOGNIZED CAUSE OF SUPERIOR SHOULDER PAIN IN THE YOUNG THROWING ATHLETE	Podium/Oral	No	Johannes Roedl	Yes	https://www.ncbi.nlm.nih.gov/pubmed/25314006	Acromial apophysiolysis: superior shoulder pain and acromial nonfusion in the young throwing athlete.					2014-10-14	7	Radiology	7.648
Yes	2017-07-11 13:56:10	COMPARISON OF NEW CT METAL ARTIFACT REDUCTION TECHNIQUE TO FILTERED BACK PROJECTION FOR EVALUATION OF SHOULDER ARTHROPLASTIES: A PROSPECTIVE STUDY	Podium/Oral	No	Naveen Subhas	No
Yes	2017-07-11 13:57:14	EXTRAVASATION OF CONTRAST AT THE ULNAR ASPECT OF THE WRIST AS DISPLAYED ON MR ARTHROGRAMS IS A COMMON PATTERN OF JOINT DECOMPRESSION AFTER RADIOCARPAL INJECTION	Podium/Oral	No	Douglas Goodwin	No
Yes	2017-07-11 14:01:15	MRI MENISCAL TEAR MORPHOLOGY SURVEY: MSK RADIOLOGIST NOMENCLATURE AND POTENTIAL FOR IMPLEMENTATION OF A VALIDATED STANDARD	Podium/Oral	No	Robert Ward	No
	2017-07-11 14:10:19	CLINICAL UTILITY OF ADDING RADIAL REFORMAT IMAGES TO ATHREE-DIMENSIONAL ISOTROPIC RESOLUTION FAST SPIN-ECHO SEQUENCE FOR EVALUATING THE ARTICULAR CARTILAGE OF THE KNEE JOINT AT 3.0 T	Podium/Oral	No	Cristy Gustas	Yes	https://www.ncbi.nlm.nih.gov/pubmed/26204290	Evaluation of the Articular Cartilage of the Knee Joint Using an Isotropic Resolution 3D Fast Spin-Echo Sequence With Conventional and Radial Reformatted Images.	Department of Radiology, Penn State Milton S. Hershey Medical Center	2014-12-09	2015-02-06	2015-08-01	2015-08-01	17	AMERICAN JOURNAL OF ROENTGENOLOGY	3.105
Yes	2017-07-11 14:11:49	THE INFLUENCE OF MENISCOFEMORAL LIGAMENTS ON THE PREVALENCE OF LATERAL MENISCUS POSTERIOR HORN TEARS IN THE SETTING OF ACL INJURY	Podium/Oral	No	Ryan Harvey	No
Yes	2017-07-11 14:14:57	POSTERIOR OBLIQUE LIGAMENT: A PITFALL FOR POSTERIOR HORN MEDIAL MENISCAL TEARS ON MAGNETIC RESONANCE IMAGING (MRI) OF THE KNEE IN PATIENTS WITH MEDIAL COLLATERAL LIGAMENT INJURY?	Podium/Oral	No	Troy Storey	No
Yes	2017-07-11 14:16:10	PREMATURE KNEE OSTEOARTHRITIS IN OBESE PATIENTS-DEEP MEDIAL COLLATERAL LIGAMENT FAILURE IS A PRIMARY CAUSE	Podium/Oral	No	Paul Weatherall	No
Yes	2017-07-11 14:19:27	PEERING INTO THE BLACK HOLE: COMPARING SINGLE AND DUAL ENERGY CT SCANNING PARAMETERS TO OPTIMIZE VISUALIZATION INSIDE THE FEMORAL COMPONENT OF ATOTAL KNEE PROSTHESIS	Podium/Oral	No	Ken Schreibman	No
	2017-07-11 14:21:20	DIAGNOSTIC UTILITY OF MRI AND MR ARTHROGRAPHY FOR LIGAMENTUMTERES TEARS: A RETROSPECTIVE ANALYSIS OF 187 PATIENTS WITH HIP PAIN	Podium/Oral	No	Abhijit Datir	Yes	https://www.ncbi.nlm.nih.gov/pubmed/?term=DIAGNOSTIC+UTILITY+OF+MRI+AND+MR+ARTHROGRAPHY+FOR+LIGAMENTUMTERES+TEARS%3A+A+RETROSPECTIVE+ANALYSIS+OF+187+PATIENTS+WITH+HIP+PAIN	Diagnostic utility of MRI and MR arthrography for detection of ligamentum teres tears: a retrospective analysis of 187 patients with hip pain.	epartment of Radiology & Imaging Sciences, Musculoskeletal Division, Emory University Hospital	2013-11-12	2014-01-02	2014-08-01	2014-08-01	5	AMERICAN JOURNAL OF ROENTGENOLOGY	3.105
Yes	2017-07-11 14:26:32	HIP LABRAL TEARS AT MR ARTHROGRAPHY: CAN WE PREDICT WHICH TEARS NECESSITATE SURGICAL INTERVENTION?	Podium/Oral	No	Donna Blankenbaker	No
	2017-07-11 14:28:38	FEMOROACETABULAR IMPINGEMENT: ACCURACY OF NON-ARTHROGRAPHIC 3 T MR IMAGING IN EVALUATION OF INTRA-ARTICULAR PATHOLOGY OF THE HIP	Podium/Oral	No	Lawrence White	Yes	https://www.ncbi.nlm.nih.gov/pubmed/?term=FEMOROACETABULAR+IMPINGEMENT%3A+ACCURACY+OF+NON-ARTHROGRAPHIC+3+T+MR+IMAGING+IN+EVALUATION+OF+INTRA-ARTICULAR+PATHOLOGY+OF+THE+HIP	Accuracy of non-arthrographic 3T MR imaging in evaluation of intra-articular pathology of the hip in femoroacetabular impingement.	Department of Medical Imaging, Joint Department of Medical Imaging, Division of Musculoskeletal Imaging	2016-06-05	2016-11-28	2017-03-01	2016-12-14	33	SKELETAL RADIOLOGY	1.913
Yes	2017-07-11 14:31:14	THE SOFT TISSUE CAM LESION: CAUSE OR EFFECT?	Podium/Oral	No	Joshua Polster	No
Yes	2017-07-11 14:37:10	ACETABULAR VERSION MEASUREMENTS IN NATIVE HIPS: COMPARISON BETWEEN MRI AND 2D CT	Podium/Oral	No	Kavitha Yaddanapudi	No
Yes	2017-07-11 14:53:55	METAL-ON-METAL TOTAL HIP ARTHROPLASTY: CORRELATION OF MRI FINDINGS WITH HIP ASPIRATION AND SERUM METAL ION LEVELS	Podium/Oral	No	Michael Brooks	No
Yes	2017-07-11 14:55:38	16S RIBOSOMAL RNA BACTERIAL TESTING OF MUSCULOSKELETAL IMAGE-GUIDED PROCEDURE SAMPLES: REFERRING PHYSICIAN UTILIZATION AND INITIAL EXPERIENCE	Podium/Oral	No	Michael Tuite	No
Yes	2017-07-11 14:59:48	PLATELET-RICH PLASMA INJECTION FOR PATELLAR TENDINOPATHY: IMAGING AND CLINICAL OUTCOMES IN ATHLETES AT 1-YEAR FOLLOW-UP	Podium/Oral	No	William Peterson II	No
Yes	2017-07-11 15:08:49	3D MORPHOLOGIC ASSESSMENT OF NORMAL AND ABNORMAL SI JOINTS AND THE POTENTIAL IMPLICATIONS IN THE DEVELOPMENT OF PAIN SYNDROME	Podium/Oral	No	Mary Kristen Jesse	No
	2017-07-11 15:10:37	LEUKOCYTE ESTERASE ANALYSIS IN THE DIAGNOSIS OF PERIPROSTHETIC JOINT INFECTION: CAN WE MAKE A DIAGNOSIS USING A SIMPLE URINE DIPSTICK?	Podium/Oral	No	Otis Colvin	Yes	https://www.ncbi.nlm.nih.gov/pubmed/?term=LEUKOCYTE+ESTERASE+ANALYSIS+IN+THE+DIAGNOSIS+OF+PERIPROSTHETIC+JOINT+INFECTION%3A+CAN+WE+MAKE+A+DIAGNOSIS+USING+A+SIMPLE+URINE+DIPSTICK%3F	Leukocyte esterase analysis in the diagnosis of joint infection: can we make a diagnosis using a simple urine dipstick?	Department of Radiology, Mayo Clinic	2014-10-09	2015-01-05	2015-05-01	2015-01-29	10	Skeletal Radiology	1.913
Yes	2017-07-11 15:13:18	HOW OFTEN AND IN WHICH CASES IS FINE NEEDLE ASPIRATION SUPERIOR TO CORE NEEDLE BIOPSY IN IMAGE-GUIDED SAMPLING OF MUSCULOSKELETAL LESIONS? A 2 YEAR RETROSPECTIVE EVALUATION OF ONE INSTITUTION’S EXPERIENCE WITH 271 LESIONS	Podium/Oral	No	Chris Chung	No
	2017-07-11 15:18:45	PROSPECTIVE STUDY ON RADICULOPATHY: INCREMENTALVALUE OF MR NEUROGRAPHY OVER NON-CONTRIBUTORY SPINE MRI	Podium/Oral	No	Avneesh Chhabra	Yes	https://www.ncbi.nlm.nih.gov/pubmed/26834949	Incremental value of magnetic resonance neurography of Lumbosacral plexus over non-contributory lumbar spine magnetic resonance imaging in radiculopathy: A prospective study.	Musculoskeletal Radiology, University of Texas Southwestern Medical Center	2015-04-15	2015-12-03	2015-12-04	2016-01-28	21	World Journal of Radiology	0
	2017-07-11 15:22:02	ACCURACY OF CONVENTIONAL AND FUNCTIONAL MRI IN DIAGNOSING INDETERMINATE PERIPHERAL NERVE SHEATH TUMORS: INITIAL EXPERIENCE	Podium/Oral	No	Shadpour Demehri	Yes	https://www.ncbi.nlm.nih.gov/pubmed/?term=ACCURACY+OF+CONVENTIONAL+AND+FUNCTIONAL+MRI+IN+DIAGNOSING+INDETERMINATE+PERIPHERAL+NERVE+SHEATH+TUMORS%3A+INITIAL+EXPERIENCE	Conventional and functional MR imaging of peripheral nerve sheath tumors: initial experience.	The Russell H. Morgan Department of Radiology and Radiological Science	2013-10-17	2013-12-16	2014-08-14	2014-04-24	1	AMERICAN JOURNAL OF NEURORADIOLOGY	3.888
	2017-07-11 15:28:00	QUANTITATIVE DIFFUSION-WEIGHTED MRI FOR DIFFERENTIATION OF BENIGN AND MALIGNANT OSSEOUS LESIONS	Podium/Oral	No	Shivani Ahlawat	Yes	https://www.ncbi.nlm.nih.gov/pubmed/25208274	Diffusion-weighted MR imaging for characterizing musculoskeletal lesions.	Department of Radiology, University of Miami Miller School of Medicine	2013-06-29	2014-04-30	2014-09-01	2014-09-01	5	RADIOGRAPHICS	3.95
Yes	2017-07-11 15:32:31	THE “WHOOPS” LESION: MR IMAGING OF INCOMPLETELY EXCISED SOFT TISSUE SARCOMAS	Podium/Oral	No	Lawrence White	No
Yes	2017-07-11 15:35:44	IMAGE BASED PREDICTION OF TREATMENT RESPONSE AND DISEASE COURSE IN EXTREMITY SOFT TISSUE SARCOMA	Podium/Oral	No	Meera Raghavan	No
Yes	2017-07-12 09:26:56	IMAGING OF CRANIOFACIAL OSSIFYING FIBROMA WITH PATHOLOGIC CORRELATION	Podium/Oral	No	Kristopher Foreman	No
Yes	2017-07-12 09:30:22	IMAGING OF DERMATOFIBROSARCOMA PROTUBERANS WITH PATHOLOGIC CORRELATION	Podium/Oral	No	Mark Murphey	No
Yes	2017-07-12 09:33:58	THE ROLE OF INTRAVENOUS GADOLINIUM IN DIAGNOSIS OF METATARSOPHALANGEAL JOINT PLANTAR PLATE AND CAPSULAR TEARS	Podium/Oral	No	Hilary Umans	No
	2017-07-12 09:38:07	FLUID COLLECTIONS IN AMPUTATIONS: PREVALENCE AND CLINICAL IMPLICATIONS	Podium/Oral	No	Mark Murphey	Yes	https://www.ncbi.nlm.nih.gov/pubmed/?term=AMPUTATIONS+Hoyt+BW%2C	Fluid collections in amputations are not indicative or predictive of infection.	Department of Surgery, Uniformed Services University of the Health Sciences			2014-10-01	2014-04-02	1	CLINICAL ORTHOPAEDICS AND RELATED RESEARCH	3.907
	2017-07-12 09:43:03	CLINICAL IMPACT OF DECT ON PATIENT CARE FOR GOUTYARTHRITIS	Podium/Oral	No	Jacob Hodge	Yes	https://www.ncbi.nlm.nih.gov/pubmed/24671771	Dual-energy CT for the diagnosis of gout: an accuracy and diagnostic yield study.	Division of Rheumatology, Department of Internal Medicine, Mayo Clinic				2014-03-25	0	ANNALS OF THE RHEUMATIC DISEASES	10.7
Yes	2017-07-12 09:46:40	ASSESSMENT OF THE SHEATH FLUID VOLUME AROUND POSTERIOR TIBIALIS TENDON BY MAGNETIC RESONANCE IMAGING AND CORRELATION TO CLINICAL SYMPTOMS	Podium/Oral	No	Elie Harmouche	No
Yes	2017-07-12 09:48:51	PERIOSTEAL ENTRAPMENT IN SALTER-HARRIS INJURIES: TOO MUCH ON THE PLATE	Podium/Oral	No	Brendan Doherty	No
	2017-07-12 09:53:03	WHOLE BODY MR NEUROGRAPHY-FEASIBILITY STUDY	Podium/Oral	No	Avneesh Chhabra	Yes	https://www.ncbi.nlm.nih.gov/pubmed/?term=WHOLE+BODY+MR+NEUROGRAPHY-FEASIBILITY+STUDY+Carrino+J	Whole-body MR neurography: Prospective feasibility study in polyneuropathy and Charcot-Marie-Tooth disease.	Musculoskeletal Radiology, University of Texas Southwestern Medical Center	2016-02-27	2016-04-08	2016-12-01	2016-04-29	25	JOURNAL OF MAGNETIC RESONANCE IMAGING	3.35

## Sheet: 2015
Yes	2017-07-12 10:26:09	ULTRASOUND-GUIDED TREATMENT FOR REFRACTORY PLAN TAR FASCIOPATHY: A RANDOMIZED CONTROLLED PILOT STUDY OF PLATELET-RICH PLASMA VERSUS STANDARD OF CARE CORTICOSTEROID INJECTIONS	Podium/Oral	No	Kenneth Lee	No
Yes	2017-07-12 10:29:53	FLUOROSCOPIC GUIDED SACROILIAC JOINT INJECTIONS - COMPARISON OF INTRA-ARTICULAR AND PERI-ARTICULAR INJECTIONS ON IMMEDIATE AND SHORT-TERM PAIN RELIEF	Podium/Oral	No	Nicholas C. Nacey	No
	2017-07-12 10:34:56	ACCURACY OF HIGH RESOLUTION ULTRASONOGRAPHY IN THE DETECTION OF HAND EXTENSOR TENDON LACERATIONS	Podium/Oral	No	Mihra S. Taljanovic	Yes	https://www.ncbi.nlm.nih.gov/pubmed/?term=ACCURACY+OF+HIGH+RESOLUTION+ULTRASONOGRAPHY+IN+THE+DETECTION+OF+HAND+EXTENSOR+TENDON+LACERATIONS	Accuracy of High-Resolution Ultrasonography in the Detection of Extensor Tendon Lacerations.	Department of Orthopaedic Surgery, and †Department of Medical Imaging, University of Arizona Health Network	2015-01-08	2015-02-26	2016-02-01	2016-02-01	11	ANNALS OF PLASTIC SURGERY	1.709
	2017-07-12 10:37:09	PREDICTIVE MRI CORRELATES OF LESSER METATA RSOPHALANGEAL JOINT (MPJ) PLANTAR PLATE (PP) TEAR	Podium/Oral	No	Hilary Umans	Yes	https://www.ncbi.nlm.nih.gov/pubmed/?term=PREDICTIVE+MRI+CORRELATES+OF+LESSER+METATA+RSOPHALANGEAL+JOINT+(MPJ)+PLANTAR+PLATE+(PP)+TEAR	Predictive MRI correlates of lesser metatarsophalangeal joint plantar plate tear.	Cornell University Medical College	2016-01-30	2016-03-11	2016-07-01	2016-04-07	13	SKELETAL RADIOLOGY	1.913
Yes	2017-07-12 10:39:14	MAGNETIC RESONANCE IMAGING DIAGNOSTIC PERFORMANCE AND INTEROBSERVER VARIABILITY IN SINUS TARSI SYNDROME	Podium/Oral	No	Abhijit Datir	No
Yes	2017-07-12 10:51:03	CORRELATION OF FLUID ALONG THE LATERAL ROOTS OF THE INFERIOR EXTENSOR RETINACULUM WITH EXTENSOR DIGITORUM LONGUS TENDON	Podium/Oral	No	Chimere Mba-Jonas	No
	2017-07-12 10:53:51	DIFFUSION TENSOR MR IMAGING OF QUADRICEPS MUSCULATURE IN THE SETTING OF CLINICAL FRAILTY SYNDROME	Podium/Oral	No	David Michael Melville	Yes	https://www.ncbi.nlm.nih.gov/pubmed/?term=DIFFUSION+TENSOR+MR+IMAGING+OF+QUADRICEPS+MUSCULATURE+IN+THE+SETTING+OF+CLINICAL+FRAILTY+SYNDROME	Multi-parametric MR imaging of quadriceps musculature in the setting of clinical frailty syndrome.	Department of Medical Imaging, University of Arizona College of Medicine	2015-10-06	2015-12-10	2016-05-01	2016-01-07	10	SKELETAL RADIOLOGY	1.913
	2017-07-12 11:00:20	TRABECULAE BONE STRUCTURE ANALYSIS IN INDIVIDUALS AFFECTED BY TYPE 1 GAUCHER DISEASE USING MICRO MAGNETIC RESONANCE IMAGING	Podium/Oral	No	Douglas Robertson	Yes	https://www.ncbi.nlm.nih.gov/pubmed/?term=GAUCHER+Dawn+A.+Laney	Machine learning based analytics of micro-MRI trabecular bone microarchitecture and texture in type 1 Gaucher disease.	University of Calgary, Department of Mechanical and Manufacturing Engineering		2016-04-07	2016-06-14	2016-04-13	13	JOURNAL OF BIOMECHANICS	3.004
Yes	2017-07-12 11:03:24	MUSCULOSKELETAL RADIOLOGY RESIDENCY CORE AND ADVANCED ELECTIVES: A NEEDS ASSESSMENT	Podium/Oral	No	Corrie M. Yablon	No
Yes	2017-07-12 11:10:39	MAGNETIC RESONANCE IMAGING (MRI) IN THE DIAGNOSIS AND MANAGEMENT OF INTERNAL DERANGEMENT OF THE KNEE: DEVELOPMENT OFAN EVIDENCE BASED PREDICTION MODEL	Podium/Oral	No	Naveen Subhas	No
	2017-07-12 11:13:22	BASELINE CARTILAGE THICKNESS ANDMENISCUS EXTRUSION PREDICT LONGITUDINAL CARTILAGE LOSS BY QUANTITATIVE MRI: DATA FROM THE OAI	Podium/Oral	No	Jason Klein	Yes	https://www.ncbi.nlm.nih.gov/pubmed/?term=CARTILAGE++Jason+Klein	Baseline Cartilage Thickness and Meniscus Extrusion Predict Longitudinal Cartilage Loss by Quantitative Magnetic Resonance Imaging: Data From the Osteoarthritis Initiative.	Department of Orthopaedic Surgery, Sports Medicine Division, and †Department of Radiology, Musculoskeletal Division, University of Miami Miller School of Medicine/Jackson Memorial Hospital	2016-02-02	2016-03-29	2016-11-01	2016-11-01	20	JOURNAL OF COMPUTER ASSISTED TOMOGRAPHY	1.659
	2017-07-12 11:15:27	SUBCHONDRAL INSUFFICIENCY FRACTURE OF THE KNEE: REVISING THE EPIDEMIOLOGY AND SOFT TISSUE EDEMA PATTERN	Podium/Oral	No	Andrew Wilmot	Yes	https://www.ncbi.nlm.nih.gov/pubmed/?term=KNEE+Andrew+Wilmot	Subchondral insufficiency fracture of the knee: A recognizable associated soft tissue edema pattern and a similar distribution among men and women.	Department of Radiology, Hospital of the University of Pennsylvania	2016-04-16	2016-08-24	2016-11-01	2016-08-26	17	EUROPEAN JOURNAL OF RADIOLOGY	2.507
	2017-07-12 11:21:44	MAGNETIC RESONANCE IMAGING OF POPLITEAL DEEP VENOUS THROMBOSIS ON ROUTINE IMAGING ASSESSMENT OF THE KNEE	Podium/Oral	No	Lawrence White	Yes	https://www.ncbi.nlm.nih.gov/pubmed/?term=MAGNETIC+RESONANCE+IMAGING+OF+POPLITEAL+DEEP+VENOUS+THROMBOSIS+ON+ROUTINE+IMAGING+ASSESSMENT+OF+THE+KNEE	Low prevalence of unexpected popliteal DVT detected on routine MRI assessment of the knee.	oint Department of Medical Imaging, University Health Network, Mount Sinai Hospital, and Women's College Hospital	2015-06-02	2015-09-10	2016-01-01	2015-09-14	6	CLINICAL IMAGING	1.036
Yes	2017-07-12 11:29:24	MASS-LIKE STRUCTURE IN THE INTERCONDYLAR NOTCH: “PSEUDOLESION” OR A SENTINEL LESION?	Podium/Oral	No	Tetyana Gorbachova	No
	2017-07-12 11:33:26	COMPARING AN ACCELERATED 3D FAST SPIN ECHO SEQUENCE USING COMPRESSED SENSING (CSSPACE) FOR KNEE MAGNETIC RESONANCE IMAGING (MRI) WITH TRADITIONAL 3D FAST SPIN ECHO (SPACE) AND ROUTINE 2D SEQUENCES	Podium/Oral	No	Faysal Altahawi	Yes	https://www.ncbi.nlm.nih.gov/pubmed/27744578	Comparing an accelerated 3D fast spin-echo sequence (CS-SPACE) for knee 3-T magnetic resonance imaging with traditional 3D fast spin-echo (SPACE) and routine 2D sequences.	Department of Radiology, Northwestern University Feinberg School of Medicine	2016-01-18	2016-09-14	2017-01-01	2016-10-15	19	SKELETAL RADIOLOGY	1.913
	2017-07-12 11:41:20	EARLY BONE CURVATURE CHANGES OF THE KNEE DETECTED ON MRI CAN PREDICT OA PROGRESSION: DATA FROM THE OAI	Podium/Oral	No	Joshua M. Farber	Yes	https://www.ncbi.nlm.nih.gov/pubmed/26376884	Comparison of radiographic joint space width and magnetic resonance imaging for prediction of knee replacement: A longitudinal case-control study from the Osteoarthritis Initiative.	Institute of Anatomy, Paracelsus Medical University Salzburg & Nuremberg Austria & Chondrometrics GmbH				2015-09-16	6	EUROPEAN RADIOLOGY	4.277
Yes	2017-07-12 11:46:04	DIAGNOSTIC ACCURACY OF NAF PET-MRI IN DIFFERENTIATING BONE METASTASES FROM BENIGN BONE LESIONS IN METASTATIC PROSTATE CANCER	Podium/Oral	No	Taylor J. Stone	No
	2017-07-13 09:45:51	MRI FEATURES OF PERIPHERAL TRAUMATIC NEUROMAS	Podium/Oral	No	Shivani Ahlawat	Yes	https://www.ncbi.nlm.nih.gov/pubmed/26188658	MRI features of peripheral traumatic neuromas.	Musculoskeletal Radiology Section, The Russell H. Morgan Department of Radiology and Radiological Science	2014-11-26	2015-06-29	2016-04-01	2015-07-19	4	EUROPEAN RADIOLOGY	4.277
Yes	2017-07-13 09:47:57	BEST PRACTICES: ARE PRE-CONTRAST T1 FAT SUPPRESSION SEQUENCES NECESSARY IN MUSCULOSKELETAL RADIOLOGY CLINICAL IMAGING?	Podium/Oral	No	Carol L. Andrews	No
Yes	2017-07-13 09:50:03	IMAGING OFMUSCULOSKELETAL EXTRAPLEURAL SOLTARY FIBROUS TUMORWITH PATHOLOGIC CORRELATION	Podium/Oral	No	Matthew Minn	No
Yes	2017-07-13 09:52:19	IMAGING FEATURES OF SYNOVIAL HEMANGIOMA	Podium/Oral	No	Cristy N. Gustas	No
Yes	2017-07-13 09:54:19	IMAGING OF DIFFUSE TYPE GIANT CELLTUMOR OF TENDON SHEATH WITH PATHOLOGIC CORRELATION	Podium/Oral	No	Lien Senchak	No
Yes	2017-07-13 09:55:33	IMAGING FEATURES OF SYNOVIAL CHONDROMATOSIS VERSUS CPPD DISEASE OF THE TEMPOROMANDIBULAR JOINT WITH PATHOLOGIC CORRELATION	Podium/Oral	No	Mark Murphey	No
Yes	2017-07-13 09:57:52	DISPLACEMENT PATTERNS OF FULL THICKNESS TEARS OF ROTATOR CUFF TENDONS	Podium/Oral	No	Lawrence White	No
	2017-07-13 09:59:44	ULTRASOUND-GUIDED BICEPS PERITENDINOUS INJECTIONS IN THE ABSENCE OFA DISTENDED TENDON SHEATH: A NOVEL ROTATOR INTERVAL APPROACH.	Podium/Oral	No	Taylor Stone	Yes	https://www.ncbi.nlm.nih.gov/pubmed/?term=ULTRASOUND-GUIDED+BICEPS+PERITENDINOUS+INJECTIONS+IN+THE+ABSENCE+OFA+DISTENDED+TENDON+SHEATH%3A+A+NOVEL+ROTATOR+INTERVAL+APPROACH.	Ultrasound-Guided Biceps Peritendinous Injections in the Absence of a Distended Tendon Sheath: A Novel Rotator Interval Approach.	Department of Radiology, New York University Langone Medical Center and Hospital for Joint Diseases	2015-02-09	2015-03-14	2015-12-01	2015-10-30	7	JOURNAL OF ULTRASOUND IN MEDICINE	1.922
Yes	2017-07-13 10:02:35	LOCALIZING THE CENTER OF SMALL ROTATOR CUFF TEARS: USE OF MR LANDMARKS AND THE DISTANCE FROM THE BICEPS TENDON	Podium/Oral	No	Michael J Tuite	No
	2017-07-13 10:05:25	MRI EVALUATION OF BIPOLAR BONE LOSS: CAN IT BE 3USED TO PREDICT FAILURE OF ARTHROSCOPIC SHOULDER STABILIZATION?	Podium/Oral	No	Soterios Gyftopoulos	Yes	https://www.ncbi.nlm.nih.gov/pubmed/?term=BONE+Soterios+Gyftopoulos+Andrew+Rokito	MRI Evaluation of Bipolar Bone Loss Using the On-Track Off-Track Method: A Feasibility Study.	Department of Radiology, NYU Langone Medical Center-Hospital for Joint Diseases	2014-12-19	2015-03-16	2015-10-01	2015-10-01	7	AMERICAN JOURNAL OF ROENTGENOLOGY	3.105
	2017-07-13 10:09:18	*ROTATOR CUFF TEAR SHAPE CHARACTERIZATION: A COMPARISON OF 2D IMAGINGAND3DMR RECONSTRUCTIONS	Podium/Oral	No	Soterios Gyftopoulos	Yes	https://www.ncbi.nlm.nih.gov/pubmed/?term=ROTATOR+CUFF+TEAR+SHAPE+CHARACTERIZATION%3A+A+COMPARISON+OF+2D+IMAGINGAND3DMR+RECONSTRUCTIONS	Rotator cuff tear shape characterization: a comparison of two-dimensional imaging and three-dimensional magnetic resonance reconstructions.	Department of Radiology, NYU Langone Medical Center			2016-01-01	2015-08-28	5	JOURNAL OF SHOULDER AND ELBOW SURGERY	3.089
	2017-07-13 10:17:49	DIFFERENTIATING OS ACROMIALE FROM NORMAL DEVELOPING ACROMIAL OSSIFICATION CENTER USING MAGNETIC RESONANCE IMAGING	Podium/Oral	No	Zehava Sadka Rosenberg	Yes	https://www.ncbi.nlm.nih.gov/pubmed/25605542	Differentiating os acromiale from normally developing acromial ossification centers using magnetic resonance imaging.	Department of Radiology, Children's National Medical Center	2014-11-02	2015-01-05	2015-05-01	2015-01-22	0	SKELETAL RADIOLOGY	1.913
Yes	2017-07-13 10:21:43	SHOULDER JOINT FLUID DISTRIBUTION IN ADHESIVE CAPSULITIS	Podium/Oral	No	Hilary Umans	No
Yes	2017-07-13 10:25:07	“SONOARTHROGRAPHY” OF THE HI P LABRUM: ULTRASOUND EVALUATION OF THE ANTEROSUPERIOR ACETABULAR LABRUM FOLLOWING JOINT DISTENSION WITH MR ARTHROGRAPHIC CORRELATION.	Podium/Oral	No	Taylor Stone	No
Yes	2017-07-13 10:27:25	HIP MR ARTHROGRAPHY: ARE WE UNDERDIAGNOSING SYNOVITIS AND LAXITY PRE-OPERATIVELY?	Podium/Oral	No	Geoffrey Riley	No
Yes	2017-07-13 10:51:19	VARIABILITY IN HIP IMAGING PROTOCOLS: A COMPARISON OF 107 DIFFERENT MR FACILITIES	Podium/Oral	No	Matt Proctor	No
	2017-07-13 10:56:21	THE ADDUCTOR MAGNUS “MINI-HAMSTRING”: MRI APPEARANCE AND POTENTIAL PITFALLS	Podium/Oral	No	Stephen Broski	Yes	https://www.ncbi.nlm.nih.gov/pubmed/?term=THE+ADDUCTOR+MAGNUS+%E2%80%9CMINI-HAMSTRING%E2%80%9D%3A+MRI+APPEARANCE+AND+POTENTIAL+PITFALLS	The adductor magnus "mini-hamstring": MRI appearance and potential pitfalls.	Department of Radiology, Mayo Clinic, Rochester	2015-06-27	2015-11-01	2016-02-01	2015-11-10	8	SKELETAL RADIOLOGY	1.913
Yes	2017-07-13 11:01:35	QUANTITATIVE AND QUALITATIVE COMPARISON OF 3.0T VERSUS 1.5T WARP IMAGING OF HIP PROSTHESES	Podium/Oral	No	Lauren M. Ladd	No
Yes	2017-07-13 11:34:34	ANATOMIC VARIANTS OF THE PROXIMAL LATERAL FEMORAL CORTEX THAT MIMIC PREFRACTURE FINDINGS OF ATYPICAL FEMORAL FRACTURES ON CONVENTIONAL RADIOGRAPHS	Podium/Oral	No	Troy H. Maetani	No
Yes	2017-07-13 11:38:21	MRARTHROGRAPHYOF THE HIP: COMPARISONOF IDEAL-SPGR VOLUME SEQUENCE TO STANDARD MR SEQUENCES IN THE DETECTION AND CHARACTERIZATION OF ACETABULAR LABRALTEARS.	Podium/Oral	No	Jarrod Dale	Yes	http://pubs.rsna.org/doi/full/10.1148/radiol.11110001	MR Arthrography of the Hip: Comparison of IDEAL-SPGR Volume Sequence to Standard MR Sequences in the Detection and Grading of Cartilage Lesions	Department of Radiology, University of Wisconsin School of Medicine and Public Health	2011-01-01	2011-06-22	2011-12-01	2011-09-07	0	SKELETAL RADIOLOGY	1.913
	2017-07-13 11:40:20	ULTRASOUND-GUIDED FENESTRATION OF TENDONS ABOUT THE HIPAND PELVIS: CLINICAL OUTCOMES	Podium/Oral	No	Jon Jacobson	Yes	https://www.ncbi.nlm.nih.gov/pubmed/?term=ULTRASOUND-GUIDED+FENESTRATION+OF+TENDONS+ABOUT+THE+HIPAND+PELVIS%3A+CLINICAL+OUTCOMES	Ultrasound-Guided Fenestration of Tendons About the Hip and Pelvis: Clinical Outcomes.	Department of Radiology (J.A.J., J.R., C.M.Y., S.M.K., M.K.-B.) and Michigan Institute for Clinical and Health Research	2015-01-08	2015-02-11	2015-11-01	2015-10-02	7	JOURNAL OF ULTRASOUND IN MEDICINE	1.922
Yes	2017-07-13 11:42:09	SUPRASCAPULAR ANDSPINOGLENOIDNOTCH PARALABRAL CYSTS AND THEIR ASSOCIATION WITH SUPRASCAPULAR NERVE ENTRAPMENT	Podium/Oral	No	Jon Malone	No
Yes	2017-07-13 11:43:34	‘ENHANCEMENT’ OF THE CRITICAL ZONE OF THE ROTATOR CUFF ON T1 POST-ARTHROGRAPHIC IMAGES: MARKER FOR TENDINOSIS AND FALSE POSITIVE SIGN FOR ARTICULAR SURFACE TEARS	Podium/Oral	No	Alex Maderazo	No
Yes	2017-07-13 11:48:32	SHEAR-WAVE ULTRASOUND ELASTOGRAPHY EVALUATION OF THE SUPRASPINATUS TENDON	Podium/Oral	No	Stephanie Hou	No
Yes	2017-07-13 11:49:49	SONOGRAPHIC EVALUATION OF THE DISTAL BICEPS TENDON: ACCURACY AND PITFALLS IN THE DIAGNOSIS OF PARTIAL THICKNESS TEARS	Podium/Oral	No	Daniel Siegal	No
	2017-07-13 11:52:43	FREQUENCY, IMAGING FINDINGS, RISK FACTORS AND LONG-TERM SEQUELAE OF DISTAL CLAVICULAR OSTEOLYSIS IN YOUNG PATIENTS	Podium/Oral	No	Felix M. Gonzalez	Yes	https://www.ncbi.nlm.nih.gov/pubmed/?term=FREQUENCY%2C+IMAGING+FINDINGS%2C+RISK+FACTORS+AND+LONG-TERM+SEQUELAE+OF+DISTAL+CLAVICULAR+OSTEOLYSIS+IN+YOUNG+PATIENTS	Frequency, imaging findings, risk factors, and long-term sequelae of distal clavicular osteolysis in young patients.	Division of Musculoskeletal Imaging and Interventions, Department of Radiology, Thomas Jefferson University Hospital	2014-10-25	2014-12-15	2015-05-01	2015-01-07	0	SKELETAL RADIOLOGY	1.913
	2017-07-13 12:00:29	CRACKING THE CASE ON “KNUCKLE CRACKING”: THE SONOGRAPHIC EVIDENCE	Podium/Oral	No	Robert D. Boutin	Yes	https://www.ncbi.nlm.nih.gov/pubmed/?term=KNUCKLE+Robert+D.+Boutin	"Knuckle Cracking": Can Blinded Observers Detect Changes with Physical Examination and Sonography?	Davis Health System, The University of California	2016-06-15	2016-12-14	2017-04-01	2017-01-03	22	Clinical Orthopaedics and Related Research	0
Yes	2017-07-13 12:03:41	18F-FDG PET/CT AS AN INDICATOR OF SURVIVAL IN BONE PRIMARY EWING SARCOMA	Podium/Oral	No	Usama Salem	No
	2017-07-13 12:05:45	MRI AND CLINICAL FEATURES OF LANGERHANS CELL HISTIOCYTOSIS (LCH) IN THE PELVIS AND EXTREMITIES: CAN LCH REALLY LOOK LIKE ANYTHING?	Podium/Oral	No	Jonathan Samet	Yes	https://www.ncbi.nlm.nih.gov/pubmed/?term=MRI+AND+CLINICAL+FEATURES+OF+LANGERHANS+CELL+HISTIOCYTOSIS+(LCH)+IN+THE+PELVIS+AND+EXTREMITIES%3A+CAN+LCH+REALLY+LOOK+LIKE+ANYTHING%3F	MRI and clinical features of Langerhans cell histiocytosis (LCH) in the pelvis and extremities: can LCH really look like anything?	Department of Medical Imaging, Ann & Robert H. Lurie Children's Hospital of Chicago	2015-11-25	2016-01-04	2016-05-01	2016-01-22	10	Skeletal Radiology	1.913
Yes	2017-07-13 12:06:44	ENHANCED DETECTION OF CT-OCCULT BONE MARROW LESIONS IN THE LUMBAR SPINE USING TRABECULAR SUPPRESSION	Podium/Oral	No	Joshua M. Polster	No
	2017-07-13 12:08:30	WHOLE BODY ANATOMIC, FUNCTIONAL AND METABOLIC IMAGING CHARACTERISTICS OF PERIPHERAL LESIONS IN PATIENTS WITH SCHWANNOMATOSIS	Podium/Oral	No	Shivani Ahlawat	Yes	https://www.ncbi.nlm.nih.gov/pubmed/?term=WHOLE+BODY+ANATOMIC%2C+FUNCTIONAL+AND+METABOLIC+IMAGING+CHARACTERISTICS+OF+PERIPHERAL+LESIONS+IN+PATIENTS+WITH+SCHWANNOMATOSIS	Multiparametric whole-body anatomic, functional, and metabolic imaging characteristics of peripheral lesions in patients with schwannomatosis.	Russell H. Morgan Department of Radiology and Radiological Science, Johns Hopkins University School of Medicine	2015-08-10	2016-02-24	2016-10-01	2016-03-17	12	JOURNAL OF MAGNETIC RESONANCE IMAGING	3.35
Yes	2017-07-13 12:09:29	MYXOFIBROSARCOMA: IMAGING APPEARANCE AT PRESENTATION AND PATTERNS OF LOCAL FAILURE	Podium/Oral	No	Corey Daniels	Yes	http://iranjradiol.neoscriber.org/en/articles/13469.html	Pattern of Recurrence of Myxofibrosarcoma is not Associated with Pattern at Presentation or Rate of Delayed Diagnosis					2016-06-20	15	IRANIAN JOURNAL OF RADIOLOGY	0.625
	2017-07-13 12:12:16	IMAGING CHARACTERISTICS OF INTRAVASCULAR PAPILLARY ENDOTHELIAL HYPERPLASIA	Podium/Oral	No	Keith Craig	Yes	https://www.ncbi.nlm.nih.gov/pubmed/27538971	Imaging characteristics of intravascular papillary endothelial hyperplasia.	Department of Radiology, Mayo Clinic	2016-05-22	2016-07-20	2016-11-01	2016-08-18	17	Skeletal Radiology	1.913
Yes	2017-07-13 12:14:36	ON-SITE ULTRASOUND EVALUATION OF HYPER-ACUTE LOWER EXTREMITY MUSCLE INJURIES IN PROFESSIONAL FOOTBALL PLAYERS: PRELIMINARY EXPERIENCE	Podium/Oral	No	Richard E. A. Walker	No
